# Supplementary material for: Multi-level regulation of hindgut homeostasis by volatile fatty acid administration in dairy goats: linking microbial metabolism to epithelial inflammation and barrier function
Source: mSystems. 2025 Jun 13;10(7):e00116-25. doi: 10.1128/msystems.00116-25 (PMC12282142; doi:10.1128/msystems.00116-25)
Supplement: Table S1 — Significantly different metabolites of three comparisons in cecal contents. [file msystems.00116-25-s0001.xlsx]

## Sheet: SA vs. CON
Table S1 Detail information of significantly differential metabolites of three comparisons in cecal contents (SA vs. CON)
name	ID	mz	rt	ppm	formula	KEGG	FC	log2FC	P.value	-log10(P.value)	FDR	VIP	posneg
L-Proline	M116T116	116.07	115.8	8.40875	C5H9NO2	C00148	0.69	-0.53	0.00186431	2.73	0.495237	2.06121	pos
5-Aminoimidazole-4-carboxamide	M127T98_1	127.058	98.4	25.475	C4H6N4O	C04051	2.55	1.35	0.047862	1.32	0.889007	1.74178	pos
Aminoadipic acid	M144T287_2	144.065	286.5	22.4483	C6H11NO4	C00956	0.46	-1.13	0.0484363	1.31	0.889007	1.70664	pos
3-Methyloxindole	M148T590	148.076	590.2	0.233497	C9H9NO	C02366	0.26	-1.93	0.0358007	1.45	0.889007	1.7869	pos
p-Hydroxyphenylacetic acid	M153T273	153.054	273	6.37685	C8H8O3	C00642	4.26	2.09	0.0237072	1.63	0.889007	1.87299	pos
Isopyridoxal	M168T36_1	168.065	35.6	1.64222	C8H9NO3	C06051	2.03	1.02	0.0321079	1.49	0.889007	1.84405	pos
L-Homophenylalanine	M180T456	180.102	456.1	0.0320581	C10H13NO2	C17235	1.82	0.87	0.047763	1.32	0.889007	1.76144	pos
Methionine sulfoximine	M181T519	181.122	519.4	27.7215	C5H12N2O3S	C03510	0.65	-0.63	0.00724393	2.14	0.779503	2.00238	pos
3,4-Dihydroxymandelic acid	M185T134_2	184.985	133.9	2.51472	C8H8O5	C05580	2.17	1.12	0.00888484	2.05	0.857988	1.95721	pos
Myristoleic acid	M227T816	227.2	816.2	2.09507	C14H26O2	C08322	1.22	0.29	0.0173784	1.76	0.889007	1.90042	pos
Androstenedione	M269T834	269.189	834.1	11.2709	C19H26O2	C00280	0.16	-2.65	0.00112361	2.95	0.37245	2.09289	pos
Androsterone	M291T763	291.194	762.6	8.09957	C19H30O2	C00523	1.5	0.59	0.0342723	1.47	0.889007	1.76475	pos
6beta-Hydroxytestosterone	M305T802	305.212	801.9	2.94877	C19H28O3	C14497	0.14	-2.84	0.039312	1.41	0.889007	1.80932	pos
Chlorpromazine	M319T467	319.106	467.3	9.40126	C17H19ClN2S	C06906	3.55	1.83	0.000204707	3.69	0.265177	2.11827	pos
3'-AMP	M348T103_1	348.069	103.5	4.24054	C10H14N5O7P	C01367	0.01	-6.75	0.0304095	1.52	0.889007	1.79986	pos
AMP	M348T140	348.069	140.1	3.66594	C10H14N5O7P	C00020	0.13	-2.99	0.0497599	1.3	0.889007	1.75848	pos
(4Z,7Z,10Z,13Z,16Z,19Z)-Docosahexaenoic acid ethyl ester	M357T32	357.275	32	10.289	C24H36O2	C16185	1.28	0.36	0.0298407	1.53	0.889007	1.79927	pos
3beta,5beta-Ketodiol	M399T813	399.324	813.5	5.09361	C27H44O3	C16493	0.57	-0.81	0.040046	1.4	0.889007	1.74409	pos
(S)-2,3-Epoxysqualene	M409T818	409.379	817.8	1.30441	C30H50O	C01054	0.39	-1.36	0.0134361	1.87	0.889007	1.9032	pos
Phenyl acetate	M135T678	134.889	677.9	28.4252	C8H8O2	C00548	1.44	0.53	0.0122856	1.91	0.878115	1.9182	neg
Urocanic acid	M137T424	137.033	424.4	16.2296	C6H6N2O2	C00785	3.87	1.95	0.0135257	1.87	0.878115	1.93935	neg
Fructose-1P	M161T482	161.042	481.8	20.5537	C6H12O6	C10906	0.37	-1.42	0.049631	1.3	0.878115	1.73515	neg
5-Hydroxyindoleacetic acid	M191T799	191.104	799.1	13.8509	C10H9NO3	C05635	1.81	0.85	0.023098	1.64	0.878115	1.85977	neg
Isorhamnetin	M315T753	315.054	752.9	10.3982	C16H12O7	C10084	3.45	1.79	0.0132979	1.88	0.878115	1.92135	neg
Chenodeoxycholic acid	M391T777_4	391.278	777.2	17.3619	C24H40O4	C02528	0.26	-1.95	0.0370821	1.43	0.878115	1.76421	neg

## Sheet: SP vs. CON
Table S1 Detail information of significantly differential metabolites of three comparisons in cecal contents (SP vs. CON)
name	ID	mz	rt	ppm	formula	KEGG	FC	log2FC	P.value	-log10(P.value)	FDR	VIP	posneg
Hydroxypyruvic acid	M104T376_2	104.107	376.4	5.09031	C3H4O4	C00168	0.04	-4.74	0.0479785	1.32	0.707348	1.61384	pos
Adipate semialdehyde	M130T728	130.05	727.8	1.10256	C6H10O3	C06102	2.96	1.57	0.000410669	3.39	0.453593	1.94452	pos
Hypoxanthine	M137T202	137.044	202.4	12.2296	C5H4N4O	C00262	0.88	-0.19	0.0497983	1.3	0.707348	1.60967	pos
Ectoine	M143T103	143.081	103.3	1.44336	C6H10N2O2	C06231	0.29	-1.78	0.0265468	1.58	0.707348	1.71018	pos
3-Methyladenine	M149T47	149.023	46.9	0.0902689	C6H7N5	C00913	0.26	-1.95	0.000357502	3.45	0.453593	1.94524	pos
p-Hydroxyphenylacetic acid	M153T273	153.054	273	6.37685	C8H8O3	C00642	5.81	2.54	0.0133364	1.87	0.658312	1.78909	pos
Acetylcysteine	M163T42	163.039	42.4	2.31699	C5H9NO3S	C06809	0.86	-0.21	0.0451252	1.35	0.707348	1.62111	pos
Se-Methylselenocysteine	M183T133	182.988	132.9	13.7884	C4H9NO2Se	C05689	0.08	-3.57	0.00663006	2.18	0.62218	1.84143	pos
Kynurenic acid	M190T421	190.05	421.3	0.0878206	C10H7NO3	C01717	0.59	-0.76	0.0279402	1.55	0.707348	1.70192	pos
Citric acid	M192T90	192.024	90.2	15.1023	C6H8O7	C00158	0.39	-1.35	0.0334914	1.48	0.707348	1.67529	pos
O-Acetylcarnitine	M204T104_2	204.123	103.7	3.2255e-05	C9H18NO4	C02571	8.19	3.03	0.00222169	2.65	0.494654	1.89679	pos
Deoxycytidine	M227T710_1	227.164	710.4	2.85761	C9H13N3O4	C00881	1.13	0.18	0.0473198	1.32	0.707348	1.60696	pos
(R,S)-Coclaurine	M285T782	285.168	782.4	20.4016	C17H19NO3	C06348	0	-8.51	0.0427403	1.37	0.707348	1.63183	pos
13-L-Hydroperoxylinoleic acid	M295T768	295.221	768	4.96577	C18H32O4	C04717	1.66	0.73	0.0451563	1.35	0.707348	1.62132	pos
5,6-DHET	M321T749	321.241	749	9.44461	C20H34O4	C14772	0	-7.75	0.0314806	1.5	0.707348	1.67917	pos
3beta,5beta-Ketodiol	M399T813	399.324	813.5	5.09361	C27H44O3	C16493	0.57	-0.82	0.0384347	1.42	0.707348	1.64178	pos
Creatine	M130T98	130.058	98.3	25.2917	C4H9N3O2	C00300	0.47	-1.08	0.0481187	1.32	0.766042	1.65843	neg
2-Isopropylmalic acid	M157T568	157.048	568	12.7986	C7H12O5	C02504	0.17	-2.55	1.3e-05	4.89	0.0814385	2.01992	neg
Enol-phenylpyruvate	M164T369	164.043	369.3	24.9928	C9H8O3	C02763	1.75	0.81	0.0477175	1.32	0.766042	1.65073	neg
Ribose 1,5-bisphosphate	M309T686	309.169	686.2	16.6035	C5H12O11P2	C01151	0.36	-1.48	0.0279392	1.55	0.766042	1.75096	neg
GMP	M362T100	362.044	99.7	17.9536	C10H14N5O8P	C00144	18.81	4.23	0.0420263	1.38	0.766042	1.67715	neg

## Sheet: SB vs. CON
Table S1 Detail information of significantly differential metabolites of three comparisons in cecal contents (SB vs. CON)
name	ID	mz	rt	ppm	formula	KEGG	FC	log2FC	P.value	-log10(P.value)	FDR	VIP	posneg
m-Cresol	M109T547	109.022	547.3	5.27013	C7H8O	C01467	1.35	0.43	0.0476001	1.32	0.807343	1.71833	pos
3-Methyloxindole	M148T590	148.076	590.2	0.233497	C9H9NO	C02366	0.11	-3.25	0.0188945	1.72	0.79155	1.82526	pos
p-Hydroxyphenylacetic acid	M153T273	153.054	273	6.37685	C8H8O3	C00642	5.08	2.34	0.00606195	2.22	0.56759	1.92651	pos
Shikimic acid	M157T103_1	157.049	102.5	23.1393	C7H10O5	C00493	0.85	-0.24	0.0248231	1.61	0.807343	1.8225	pos
1-Methylxanthine	M167T191	167.056	191.4	0.102592	C6H6N4O2	C16358	1.36	0.44	0.0246673	1.61	0.807343	1.76983	pos
2-Hydroxy-3-(4-hydroxyphenyl)propanoic acid	M183T318	182.988	318	18.1883	C9H10O4	C03672	3.23	1.69	0.0124791	1.9	0.714172	1.81669	pos
3,4-Dihydroxymandelic acid	M185T134_2	184.985	133.9	2.51472	C8H8O5	C05580	1.79	0.84	0.0232075	1.63	0.807343	1.79503	pos
Androstenedione	M269T834	269.189	834.1	11.2709	C19H26O2	C00280	0.25	-1.97	0.00250574	2.6	0.502297	1.95098	pos
Chlorpromazine	M319T467	319.106	467.3	9.40126	C17H19ClN2S	C06906	3.51	1.81	0.00142455	2.85	0.418064	1.99838	pos
5,6-DHET	M321T749	321.241	749	9.44461	C20H34O4	C14772	0	-11.4	0.00667801	2.18	0.58379	1.91361	pos
5,6-EET	M321T807	321.241	806.7	4.28337	C20H32O3	C14768	2.06	1.04	0.0449406	1.35	0.807343	1.70282	pos
Delta-12-Prostaglandin J2	M335T751	335.221	751	1.92795	C20H30O4	C05958	1.8	0.84	0.0216724	1.66	0.807343	1.78514	pos
Bitertanol	M338T751	338.195	751.1	26.9785	C20H23N3O2	C11258	3.49	1.8	0.0214246	1.67	0.807343	1.83605	pos
Chelirubine	M362T153	362.086	152.9	0.883471	C21H16NO5	C06327	4.29	2.1	0.0220444	1.66	0.807343	1.79293	pos
Yamogenin	M415T709	415.318	709.3	5.69379	C27H42O3	C08918	0.61	-0.71	0.0349871	1.46	0.807343	1.68894	pos
Urocanic acid	M137T424	137.033	424.4	16.2296	C6H6N2O2	C00785	2.26	1.18	0.00718306	2.14	0.843089	1.94319	neg
trans-Cinnamate	M147T33_2	146.963	33.1	13.9066	C9H8O2	C00423	0.62	-0.68	0.0320407	1.49	0.843089	1.76211	neg
2-Isopropylmalic acid	M157T568	157.048	568	12.7986	C7H12O5	C02504	0.24	-2.05	0.0377268	1.42	0.843089	1.95391	neg
Phenylpyruvic acid	M164T553	164.043	553.1	24.9928	C9H8O3	C00166	2.12	1.08	0.00694678	2.16	0.843089	1.96613	neg
gamma-Glutamylcysteine	M249T775	249.052	775.4	14.1497	C8H14N2O5S	C00669	0.61	-0.71	0.0362026	1.44	0.843089	1.75126	neg
all-trans-Retinoic acid	M299T829	299.253	829.3	10.0822	C20H28O2	C00777	0.31	-1.7	0.0382613	1.42	0.843089	1.741	neg
Isorhamnetin	M315T753	315.054	752.9	10.3982	C16H12O7	C10084	3.6	1.85	0.00692955	2.16	0.843089	1.94181	neg
