# Supplementary material for: Multi-level regulation of hindgut homeostasis by volatile fatty acid administration in dairy goats: linking microbial metabolism to epithelial inflammation and barrier function
Source: mSystems. 2025 Jun 13;10(7):e00116-25. doi: 10.1128/msystems.00116-25 (PMC12282142; doi:10.1128/msystems.00116-25)
Supplement: Table S2 — Expression levels of DEGs in colonic epithelium. [file msystems.00116-25-s0002.xlsx]

## Sheet: SA vs. CON
Table S2: Detail information of the expression levels of DEGs of three comparisons in colonic epithelium (SA vs. CON)
Gene id	log2FoldChange	pvalue	SA1	SA2	SA3	CON1	CON2	CON3
LOC102175670	3.43232	7.50248e-38	6062.24	10117.4	6775.35	717.07	542.019	866.646
CFHR5	2.2102	4.43423e-22	1221.83	1739.79	1401.65	314.29	337.136	291.696
LOC108635821	2.33311	2.87456e-14	2496.91	4401.06	3021.38	711.985	431.447	824.44
KLHL23	-1.82682	2.62451e-13	1553.91	2249.63	2800.13	6919.47	9048.46	7455.6
LOC102173702	2.15309	6.0041e-13	1840.87	1116.88	1808.17	464.824	276.429	330.151
WDR72	2.84809	6.03623e-12	840.123	537.609	633.072	142.397	46.6136	90.0412
HTR1B	-1.91047	7.5567e-12	238.23	317.408	417.108	1305.98	1342.04	1006.4
TRIM65	-1.42162	1.63534e-11	2172.95	2681.1	2783.19	7992.54	6969.27	5496.26
UPK3A	2.77684	1.96414e-11	537.823	306.497	682.829	51.8732	69.3784	101.296
RIMS1	-2.34888	3.33803e-11	564.894	1445.2	1293.67	5391.76	7423.49	4012.46
TSPAN2	-1.89562	4.02747e-11	1640.54	3125.47	2791.66	11006.3	10278.8	6833.75
HSPB3	-2.33383	5.44311e-11	162.43	203.339	178.912	1380.23	792.431	573.075
BPIFB2	-9.17828	9.04362e-11	0	0	0	153.585	41.1934	119.117
KERA	-3.87619	9.79377e-11	3.60955	17.8542	14.8211	146.465	192.959	189.462
LOC102174895	1.22363	2.47895e-10	2246.04	2287.32	1914.04	928.632	814.112	1017.65
NCR1	3.65693	3.00809e-10	394.343	141.842	188.44	30.5136	11.9244	15.0069
LOC106503728	3.81024	3.84639e-10	590.161	153.744	165.149	28.4794	19.5127	16.8827
LOC108635261	-2.22812	3.94194e-10	1370.73	1916.35	924.201	9998.3	4130.18	5603.19
LOC102168532	1.94583	7.2512e-10	1044.96	1686.23	1188.86	464.824	243.908	308.579
AKAP6	-1.87026	8.68978e-10	557.675	883.782	768.579	1952.87	3832.07	2294.17
PEG10	-1.76121	8.38007e-10	1199.27	2428.17	1880.16	5074.42	7720.51	5873.31
MAP1A	-1.87447	8.61095e-10	2239.73	4919.82	4763.92	16302.4	16031.8	11382.7
KCNQ3	-1.68209	1.09177e-09	165.137	249.959	269.955	715.036	781.591	699.695
CMYA5	-1.85002	1.61403e-09	226.499	462.225	374.762	1386.34	1404.91	1041.1
SHC2	-1.88641	1.74413e-09	289.666	374.938	389.583	877.775	1828.77	1190.23
AGXT	-4.10906	2.04875e-09	4.51194	6.94329	37.0527	210.544	308.951	310.455
LOC108634145	-1.88923	2.0834e-09	81.2149	72.4086	88.9265	271.571	328.463	298.261
TMEM59L	-1.65892	2.97805e-09	429.536	816.333	786.576	2296.66	2225.53	1893.68
ZNF584	-1.59859	4.61424e-09	152.503	188.461	170.442	592.982	520.338	435.199
LOC102171142	1.92562	4.4793e-09	670.474	789.552	625.662	144.431	264.505	140.689
PLN	-1.69697	4.99477e-09	11998.1	22257.2	23371.8	50243.7	80506	56086.3
MAP6	-1.97563	5.72781e-09	102.872	181.518	136.566	406.848	607.061	640.606
LOC108634243	1.34608	6.10302e-09	12176.8	13195.2	8111.37	5052.04	3977.33	4141.89
SDPR	-1.23321	7.35856e-09	5444.1	6245.99	7741.9	12858.4	17951.7	14870.9
TMEM158	-1.59858	7.68088e-09	894.266	1265.66	1068.18	3829.46	3814.73	2131.91
ENAH	-2.00139	8.49195e-09	5577.66	14186.1	10975	55460.6	39973.9	27638
NEXN	-2.32874	8.62039e-09	440.365	1290.46	1517.04	7383.28	5049.45	3880.21
BTNL2	1.2868	8.98628e-09	3741.3	4359.4	3412.03	1779.96	1200.03	1737.98
MMD	-1.15182	1.10933e-08	3515.7	4524.05	4249.42	10162.1	9720.56	7422.77
LDB3	-2.36876	1.15924e-08	269.814	1176.39	784.459	4141.72	4102	3275.25
REEP1	-1.4499	1.27409e-08	1209.2	1793.35	2259.16	4949.31	5200.13	4222.56
TMEM37	1.93915	1.38837e-08	528.799	443.379	654.245	111.883	197.295	115.365
MRAP2	-2.1204	1.47459e-08	177.77	239.048	175.736	463.807	1222.79	890.095
LOC108638404	1.29999	1.61705e-08	1383.36	1148.62	1338.13	425.157	530.094	616.219
CHGB	-1.76796	1.72458e-08	128.139	136.882	224.434	523.817	596.22	544.937
KIF5A	-1.40481	1.7995e-08	300.495	431.476	461.571	953.042	1087.29	1118.01
CBX6	-1.25293	1.86492e-08	1942.84	2861.63	2803.3	5167.99	6884.72	6076.84
SYT1	-1.66692	2.21526e-08	384.417	393.784	600.254	1019.16	1735.54	1620.74
LOC102180443	-1.73714	2.34676e-08	4987.49	2037.36	2550.29	11018.5	10697.3	10208.4
HSPB7	-2.45306	2.97062e-08	661.45	1982.81	1752.06	13466.7	6145.41	4458.91
CD36	-1.07983	3.11575e-08	2638.58	2321.04	3338.98	5870.82	6066.27	5603.19
CLMP	-1.25084	3.52969e-08	1733.49	2483.72	2536.52	5174.09	6306.93	4590.22
LOC108633371	-1.45995	3.45579e-08	306.812	414.614	477.451	1216.48	1189.19	891.033
SGK1	1.25945	3.52489e-08	5583.97	3985.45	5158.8	1669.1	1991.38	2491.14
SPTB	-2.81825	3.78882e-08	91.1411	321.375	209.612	601.119	2419.57	1365.62
LOC102169730	1.83739	3.79789e-08	1008.87	1096.05	572.729	324.462	209.219	215.724
KIT	-1.38763	3.992e-08	503.532	851.049	567.436	1611.12	1643.4	1773.62
DGKG	-1.98152	4.09485e-08	134.456	325.343	302.774	795.389	1200.03	1013.9
GALNT16	-1.43023	4.13079e-08	554.066	972.061	720.94	2310.9	1987.04	1756.74
LOC106503901	1.18105	4.89538e-08	4217.76	5358.24	3750.79	2140.02	1637.98	2099.09
LOC102169313	-1.54761	5.08526e-08	11197.7	20232.8	19083.2	63733.8	47404.9	36527.6
MTCL1	-1.5196	5.40693e-08	806.734	1177.38	1329.66	2773.69	4197.39	2528.66
AK4	-1.71229	6.53337e-08	232.816	490.99	419.225	1476.86	1231.47	1035.47
LOC102176897	1.87257	7.28036e-08	3915.46	3046.12	1413.3	884.895	626.573	775.667
KLRG1	2.57224	7.24576e-08	946.604	1115.89	560.025	270.554	88.891	81.5998
PLA2G2F	1.98556	7.39268e-08	780.565	436.436	1039.59	167.825	161.522	240.11
KCNMA1	-1.64369	7.54208e-08	1405.02	2650.35	2828.71	5090.69	8550.89	7866.41
HOXD11	2.05264	9.10786e-08	2802.82	997.85	3184.42	457.704	591.884	634.04
F5	1.79847	1.04257e-07	3719.64	2311.12	1565.74	926.597	546.355	710.95
LOC102179465	-1.17204	1.05451e-07	15957.8	24397.7	23601.5	50983.2	40790.2	52339.3
VAT1L	-1.82118	1.27029e-07	291.471	402.711	599.195	1011.02	2009.8	1547.58
CHRNA3	-1.90945	1.5477e-07	87.5316	185.485	214.906	658.077	577.792	594.647
FERMT2	-1.44795	1.8557e-07	4456.89	7829.06	9144.61	22431.6	19949.5	16083.6
KCNMB1	-1.65355	1.88272e-07	4116.69	7986.77	10678.6	23276.8	28234.8	20159.8
CDH2	-1.38817	2.10212e-07	417.805	667.548	550.497	1661.98	1499.22	1119.89
ELAVL4	-1.42132	2.20665e-07	252.668	396.76	453.102	995.761	998.398	956.688
MYLK	-1.84391	2.48062e-07	34368.3	108979	89084.3	328208	279840	226339
FNDC9	-1.27576	2.4723e-07	240.937	257.894	329.24	619.427	673.187	710.95
ELAVL3	-2.2512	2.56482e-07	36.0955	24.7975	44.4633	157.654	168.026	175.393
KLHL31	-2.02423	2.63528e-07	102.872	301.537	301.715	1025.26	1000.57	844.136
PTGIS	-1.50027	2.86296e-07	3913.65	6613.98	9196.48	19010	20497	16289
SNAP91	-1.73846	3.08302e-07	119.115	231.112	213.847	581.793	772.919	526.178
NPY	-2.4377	3.14103e-07	36.9979	138.866	67.7535	541.108	382.665	394.868
DAB2IP	-1.38283	3.23679e-07	1769.58	2931.06	2931.4	4903.54	7871.19	7126.38
MS4A1	1.76567	3.27562e-07	370.881	621.921	574.846	131.209	125.748	203.531
LGI4	-1.33569	3.37815e-07	1612.57	2938	2268.68	6491.27	6129.15	4590.22
PDLIM3	-1.48798	3.41491e-07	10113.1	18036.7	21308.5	56102.4	46904.1	35720.1
SLC6A20	1.02631	3.45402e-07	4458.7	5271.94	6484.22	2670.96	2443.42	2845.68
LOC102172205	-1.05426	3.55542e-07	806.734	680.443	611.899	1319.21	1520.9	1520.38
KLHL7	-1.242	3.66028e-07	526.092	745.908	690.239	1885.74	1382.15	1372.19
DNER	-1.62073	3.71229e-07	166.942	356.092	293.246	758.772	903.003	846.95
RERG	-1.87412	4.25065e-07	284.252	794.511	349.354	1658.92	1985.96	1589.79
ZNF532	-1.10672	4.35809e-07	1130.69	1196.23	1530.81	2485.84	3286.8	2534.28
LYNX1	-1.71105	4.51387e-07	4179.86	11127.1	11405.9	31738.2	31443.6	24273.6
SEZ6L	-1.94988	4.54009e-07	349.224	176.558	247.724	1536.87	723.053	729.709
MYADM	-1.08056	4.67686e-07	5639.92	6633.82	8512.6	16439.7	14918.5	12600.1
JPH2	-1.87459	4.77762e-07	1379.75	4245.33	4419.86	13101.5	13771.6	9958.93
EPM2A	-1.53956	4.91774e-07	752.591	943.296	795.045	1474.83	3390.87	2375.77
TM6SF1	-1.01485	4.88541e-07	874.413	1088.11	1162.4	2133.92	2276.48	1903.06
NPTXR	-1.51512	4.96749e-07	202.135	383.865	299.598	748.601	977.802	803.805
NFIC	-1.36282	5.09581e-07	626.257	993.883	1047	1802.34	2736.11	2319.5
LOC102172427	7.98198	5.53876e-07	80.3125	42.6517	17.997	0	0	0
LOC102173052	1.19411	5.65927e-07	6337.47	8645.39	9394.45	3749.11	2720.93	4183.16
C5	1.18218	5.74671e-07	12337.4	10154.1	8813.25	4480.42	3541.55	5772.95
PRIMA1	-1.75487	5.88912e-07	453.901	900.644	1324.37	3145.96	3435.31	2457.37
TM4SF4	-1.63191	6.06746e-07	287.862	581.253	318.653	947.957	1339.87	1392.82
SYNPO2	-1.4527	6.28847e-07	11305.1	19954	24052.5	42503.5	63579.9	45313.2
SLMAP	-1.13355	6.76362e-07	13456.4	13425.4	13839.7	37971.2	29909.7	21461.7
MLLT11	-1.48817	7.13657e-07	1139.72	1931.23	1938.39	5765.04	5191.45	3095.17
LOC102181854	1.37177	7.26865e-07	2035.79	1165.48	2117.3	780.132	636.33	638.73
SELL	2.44968	7.73846e-07	306.812	428.5	326.064	114.935	31.4371	47.8344
MYOCD	-1.60124	7.81154e-07	156.113	291.618	312.301	837.091	822.784	644.357
SNAP25	-1.09779	7.93116e-07	747.177	928.417	1112.64	1988.47	2184.33	1793.32
EPHB1	-1.72614	8.12657e-07	151.601	90.2628	131.272	504.492	311.119	419.254
AKAP12	-1.32019	8.42437e-07	5331.3	10502.2	7330.09	15995.2	22361.5	19481.7
LOC102181582	2.65407	8.43347e-07	1036.84	275.748	289.011	114.935	75.8826	63.7792
CDCA7L	1.09875	8.78453e-07	2608.8	2520.42	1844.17	1206.31	927.936	1121.76
NKD1	-1.73883	8.7995e-07	314.933	812.365	714.588	2594.68	1906.82	1644.19
TMEM47	-1.28684	8.95933e-07	3840.56	5698.46	6188.86	10391.9	16734.3	11247.6
LOC102176691	1.36486	9.12617e-07	7120.74	5915.69	3632.22	2558.06	1753.97	2160.05
SOX10	-1.64369	9.40539e-07	322.152	623.904	807.749	1576.54	2201.68	1699.53
IL17B	-2.46696	9.55047e-07	180.477	402.711	257.252	3018.82	888.91	738.15
PRKRA	-1.50969	9.61349e-07	661.45	1524.55	1224.86	3278.18	3733.42	2699.36
CHRM4	-1.92695	1.01527e-06	42.4122	68.441	73.0468	254.28	194.043	249.489
CAMK2B	-1.91037	1.00828e-06	73.0934	179.534	135.507	607.221	429.279	421.13
ADCYAP1R1	-1.76263	1.09211e-06	194.013	451.314	367.351	1517.54	833.625	1083.31
HEPACAM	-2.25343	1.13022e-06	40.6074	139.858	98.4544	573.656	401.094	353.599
FRZB	-1.27296	1.20093e-06	2537.51	4771.03	4294.94	8533.65	10955.3	8550.16
CORO1C	-1.13942	1.27386e-06	4420.8	6920.48	6754.18	15870.1	12351.5	11639.7
RHOQ	-1.08946	1.26519e-06	2307.4	3570.84	3177.01	6818.78	7037.57	5411.85
CALD1	-1.5141	1.30543e-06	33230.4	58639.1	61366.7	207985	126663	103026
FGFR1	-1.05796	1.39535e-06	2986	3850.55	4538.43	8810.3	8196.41	6674.3
PPP1R12B	-1.79062	1.41477e-06	5588.48	16745.2	15250.9	31058.8	56193.2	42775.2
ZYX	-1.64536	1.42706e-06	3987.65	10763.1	11317	26025.1	30804	24715.4
KIAA0101	1.47399	1.50199e-06	2840.72	1781.45	1321.19	655.026	638.498	846.012
SCG2	-1.25309	1.50149e-06	1073.84	1292.44	1943.68	3937.28	3064.57	3268.68
SYT11	-1.34527	1.56761e-06	505.337	979.996	932.67	1868.45	2171.33	2101.9
SEMA3C	-1.08534	1.59904e-06	3834.24	4423.87	5428.75	10343.1	11192.7	7505.31
PLAC8	1.4588	1.60612e-06	9398.36	13384.7	22337.5	5571.79	4597.4	6244.73
HSBP1L1	1.20487	1.67934e-06	1188.44	1542.4	1174.04	539.074	456.38	697.819
GCNT3	1.68264	1.67515e-06	11837.5	5170.77	4799.91	2029.16	1854.79	2909.46
KITLG	-1.37135	1.68138e-06	1465.48	3171.1	2242.22	5420.24	6972.53	5402.47
LIMS2	-1.462	1.72748e-06	4992.91	9327.82	9613.59	26693.3	24460.2	14781.8
FAIM2	-1.50153	1.81132e-06	158.82	322.367	269.955	655.026	749.07	721.267
LOC106502578	-1.38182	1.85484e-06	231.914	334.27	421.342	858.45	965.877	747.529
CHL1	-1.53141	1.88678e-06	811.246	2085.96	1297.9	3494.83	4550.79	4079.99
LIX1	-1.83742	1.95196e-06	220.183	370.97	244.548	541.108	1455.86	989.515
CNR1	-1.62008	1.95295e-06	137.163	261.861	265.721	523.817	767.498	750.343
MSRB3	-1.34865	1.99115e-06	5017.27	9580.75	9776.62	22969.6	23038	16066.7
RBPMS2	-1.99296	2.02256e-06	1258.83	4586.54	5524.03	14963.9	18080.7	12209
RRM2	1.45043	2.01681e-06	4979.37	3463.71	2531.23	1084.25	1134.99	1796.13
CNTNAP2	-1.21497	2.09156e-06	498.118	802.446	773.872	1394.47	1829.85	1589.79
DGKE	-1.02475	2.12433e-06	2177.46	2828.9	2268.68	5044.92	5790.93	3966.5
LOC108633224	4.48007	2.15668e-06	88.434	45.6274	84.6919	3.05136	0	6.5655
CADPS	-1.16273	2.38257e-06	316.738	429.492	392.759	865.57	963.709	720.329
EEF1A2	-1.52272	2.40783e-06	442.17	993.883	871.268	1686.39	2410.9	2530.53
C1H3orf52	1.2599	2.443e-06	3117.75	3211.77	2288.8	1218.51	849.885	1529.76
DISP2	1.01101	2.53604e-06	2588.05	2962.8	2267.63	1049.67	1407.08	1422.84
KIFC3	-1.16814	2.62068e-06	742.665	1190.28	1024.77	2439.06	2402.23	1804.58
GRB14	-1.80374	2.64335e-06	479.168	1174.41	1078.76	2109.51	4760.01	2668.41
S100B	-1.37815	2.69388e-06	1460.06	1896.51	1329.66	5828.1	3492.77	2860.68
KIF1A	-1.95887	2.74012e-06	140.772	524.715	323.947	1073.06	1590.28	1181.79
LOC102190950	-1.14891	2.76474e-06	333.883	493.966	421.342	822.851	938.776	1007.34
C1S	1.15175	2.85082e-06	20090.8	16250.3	19548	10552.6	5759.49	8841.86
DUSP3	-1.19092	2.82668e-06	7022.38	12052.6	8134.66	22155.9	23699.2	16263.7
NACC2	-1.54603	2.82603e-06	1380.65	2965.78	3835.49	7473.81	9160.11	7255.82
TMEM200B	-1.20197	2.844e-06	412.391	541.577	687.063	1130.02	1409.25	1234.31
GYG1	-1.42211	2.93953e-06	3808.07	8260.53	6080.88	20929.3	15286	12420.1
HCN4	-2.45824	2.97073e-06	37.9003	107.125	34.9354	474.996	249.329	264.496
CCL19	1.78128	2.97693e-06	6994.4	4754.17	3031.97	2282.42	1039.59	978.26
LOC102175177	1.30382	3.13521e-06	9314.44	7714.99	6822.99	4513.98	2185.42	2961.98
HAND1	-1.99925	3.22221e-06	317.64	1423.38	930.552	3846.75	4144.27	2688.1
SVIL	-1.29102	3.34715e-06	3901.92	7311.29	8019.27	14429.9	18237.8	14392.5
SLC8A1	-1.21317	3.40078e-06	2764.91	4406.02	3597.29	6657.06	10939	7369.31
SORBS1	-1.32226	3.41248e-06	12472.8	16605.4	26727.7	43441.2	55418.1	40685.5
LOC102172488	2.68762	3.55258e-06	2102.56	225.161	1216.39	164.774	144.177	241.048
PTPRZ1	-1.74558	3.556e-06	140.772	413.622	291.128	970.333	1050.43	813.184
ADCY2	1.58657	3.54026e-06	221.987	217.226	221.258	69.1642	66.1263	84.4136
ASPM	1.1887	3.58231e-06	2471.64	1760.62	1466.23	732.327	811.944	955.75
LOC102191011	1.33298	3.74689e-06	2614.22	1817.16	1290.49	726.224	677.523	867.584
LOC102188339	1.16977	3.8688e-06	1819.21	1293.44	1802.88	839.125	559.363	785.985
CFL2	-1.50899	3.85762e-06	7038.62	11950.4	16530.8	45914.9	29970.4	25205.9
NRSN1	-1.78251	4.04124e-06	77.6053	174.574	103.748	495.338	366.405	362.041
RET	-1.26753	4.43235e-06	897.875	955.199	1445.06	1993.56	2659.14	3285.57
SLC6A17	-4.44071	4.43791e-06	84.8244	42.6517	129.155	2582.47	2731.77	257.93
ITGB6	1.26144	4.71683e-06	2732.43	2030.42	3417.32	1246.99	826.036	1338.42
SV2B	-1.69316	4.72823e-06	93.8483	227.145	212.788	598.067	519.254	606.84
GAL3ST2	1.08959	4.7463e-06	5587.58	5491.15	4606.18	2332.26	1854.79	3182.39
MRVI1	-1.32791	4.87016e-06	3352.37	5515.95	7273.98	12537	16558.7	11425.9
FAM163A	-1.60657	4.91148e-06	83.0196	152.752	104.806	298.016	364.236	374.234
ARHGEF15	-1.00593	5.02649e-06	343.81	370.97	386.407	820.817	718.717	671.557
SLC10A4	-1.78759	5.20311e-06	46.0218	61.4977	57.167	224.784	159.353	183.834
ASCL2	1.9161	5.19003e-06	4255.66	1281.53	1366.72	576.708	582.128	670.619
GNG3	-1.66412	5.38106e-06	83.0196	183.501	121.745	393.626	455.296	380.799
CCDC69	-1.43217	5.43755e-06	966.457	2379.57	2117.3	4679.77	5519.92	4541.45
TMEM130	-1.64952	5.49866e-06	95.6531	216.234	155.621	430.242	463.968	571.199
BUB1B	1.21257	5.84348e-06	2323.65	1665.4	1294.73	648.923	823.868	807.557
RHOH	1.3028	5.91961e-06	829.294	1254.75	1052.3	543.143	319.791	407.999
RBPMS	-1.20892	6.0368e-06	4771.82	5836.33	8580.35	16729.6	16431.8	11194.2
ARHGEF17	-1.27479	5.99838e-06	836.513	1714	1378.36	3280.22	3528.54	2696.55
APLP1	-1.0059	6.05606e-06	854.561	1102.99	1230.15	1829.8	2350.19	2220.08
PPP1R3C	-1.21776	6.00575e-06	1247.1	2373.61	2321.62	4247.5	5101.48	4470.17
KCNQ4	-2.05349	6.15923e-06	105.579	358.076	496.506	1292.76	1576.19	1114.26
CKS2	1.11533	6.20047e-06	3883.88	3345.68	2215.75	1386.34	1366.97	1606.67
HSPB8	-1.37669	6.23047e-06	6046	13243.8	12149.1	22181.4	34341.2	25114
CKAP2	1.11508	6.4158e-06	3633.01	3111.59	2775.78	1113.75	1386.48	1894.62
GFRA1	-1.73722	6.5311e-06	1104.52	4271.12	2908.11	8603.83	10376.4	8635.51
SYT4	-1.73118	6.59302e-06	120.92	298.562	238.196	973.385	596.22	612.468
TRAM1L1	1.52942	6.70984e-06	448.487	267.813	391.7	120.02	111.656	151.945
CHRNB4	-2.81317	6.71737e-06	8.12149	15.8704	27.5249	145.448	81.3028	133.186
MYOM1	-1.5511	6.99642e-06	381.71	987.931	669.066	1964.06	2446.67	1562.59
ENTPD3	-1.81682	7.08764e-06	178.673	659.613	456.278	1363.96	1779.99	1415.33
KIAA1644	-1.67016	7.30291e-06	246.352	454.29	766.462	1534.84	1768.06	1363.75
EHD2	-1.25586	7.62023e-06	2749.57	4221.52	5818.33	11237.2	10923.8	8379.46
CDKN2B	1.06831	7.61913e-06	1003.45	1457.1	1151.81	506.526	564.783	650.923
LOC106502146	5.62671	7.6836e-06	138.968	159.696	14.8211	0	6.50422	0
PTGES3L	-1.57504	7.86098e-06	284.252	711.192	540.97	1966.09	1412.5	1197.74
ANKRD34A	-1.91297	8.05369e-06	56.8504	132.914	64.5776	277.674	389.169	290.758
EFCC1	-1.08518	8.52594e-06	529.701	770.706	777.048	1619.26	1550.17	1237.13
NAT8L	-1.86187	8.62983e-06	39.705	52.5706	50.8152	216.647	160.438	142.565
DLG2	-1.72847	9.05075e-06	277.935	420.565	401.228	591.964	1807.09	1244.63
HOXB2	-1.65203	9.04085e-06	308.616	1012.73	729.409	2402.44	1992.46	2048.44
DYNC1I1	-1.57043	9.16065e-06	489.996	1041.49	1233.33	1987.45	3603.34	2618.7
LRRTM3	-2.67261	9.30961e-06	9.92626	19.838	16.9384	91.5409	133.337	72.2205
SLITRK5	-1.57561	9.56801e-06	212.963	507.852	586.492	1408.71	1232.55	1253.07
VIP	-1.24104	9.71355e-06	1244.39	1495.78	2197.76	4993.05	3065.66	3611.03
FAM129A	-1.59636	9.69011e-06	7053.96	22769	12653	48271.5	46757.8	33408.1
VGF	-1.36339	9.97422e-06	132.651	144.817	109.041	367.181	278.598	348.91
SRL	-1.41648	1.01276e-05	135.358	227.145	182.088	430.242	596.22	426.758
NCAM1	-1.26054	1.00523e-05	559.48	1051.41	1128.52	1999.66	2355.61	2206.01
BCO2	1.16204	1.01246e-05	5972	4918.83	3502.01	2567.21	1637.98	2226.64
CACNA1C	-1.67696	1.02183e-05	529.701	1524.55	1855.81	4364.47	4482.49	3653.23
ACTN1	-1.30088	1.04137e-05	13634.2	21228.6	23096.5	67855.2	38200.4	36742.4
LOC108638198	-1.51142	1.06371e-05	123.627	147.793	240.313	419.054	563.699	474.592
TPM1	-1.34758	1.08772e-05	85248.5	176674	169854	471546	354365	272890
LOC108637897	-1.39886	1.09147e-05	1002.55	2427.18	1870.63	4488.56	5677.1	3809.87
FAM131B	-1.74074	1.1051e-05	253.571	882.79	643.659	1557.21	2370.79	2019.36
GAP43	-1.12422	1.12293e-05	261.692	387.833	390.641	723.173	793.515	749.405
SLFN11	1.9488	1.12357e-05	648.817	1040.5	2359.73	481.098	272.093	295.448
INPP5A	-1.14223	1.12135e-05	9168.26	15398.2	16295.8	29163.9	36215.5	24811
FHL3	-1.33912	1.13264e-05	610.916	637.791	913.614	2584.5	1495.97	1389.07
ACTA1	-1.64555	1.15201e-05	795.906	1230.95	1414.36	5908.46	2191.92	2664.66
SRF	-1.07413	1.21102e-05	4002.09	7477.93	6061.82	11627.7	13382.4	11922
BIRC5	1.32321	1.25087e-05	4640.08	3292.11	2086.6	1144.26	1245.56	1614.18
NDN	-1.08121	1.24928e-05	945.702	1226.98	1152.87	2168.5	3026.63	1841.15
EML1	-1.22064	1.27672e-05	1788.53	2388.49	2883.76	4256.65	7514.55	4683.08
TSPAN18	-1.61807	1.28508e-05	452.096	1079.19	1215.33	1932.53	3636.94	2859.75
CXCL14	1.0878	1.29307e-05	71730.8	54850	97555.6	40991	28849.5	35610.4
SLC25A4	-1.12774	1.3051e-05	9050.95	15614.5	12746.1	32955.7	28043	20750.7
GZMK	2.89525	1.33755e-05	117.31	230.121	199.026	48.8218	16.2606	8.44136
HAPLN3	1.47336	1.38909e-05	496.313	605.058	786.576	304.119	155.017	220.413
PLS1	1.25303	1.3962e-05	11260.9	10757.1	9252.59	2624.17	4468.4	6027.13
LOC102190981	2.13873	1.41811e-05	240.035	470.16	147.152	76.2841	65.0422	53.462
LOC108634337	-1.24961	1.43275e-05	683.107	1337.08	781.283	2186.81	2521.47	1952.77
ZNF385D	-1.75582	1.44419e-05	157.918	534.634	279.483	1191.05	1191.36	899.474
LOC106503502	1.23147	1.45748e-05	1160.47	2073.07	2251.75	875.741	720.885	739.088
LOC102168308	-1.54551	1.48299e-05	100.165	135.89	143.976	259.366	376.161	472.716
LOC102174166	7.654	1.48141e-05	70.3862	5.95139	35.9941	0	0	0
PTGFR	-1.90682	1.4938e-05	68.5814	249.959	133.39	505.509	610.313	577.764
LOC102170172	1.23281	1.50923e-05	4345.9	4690.69	3469.19	2562.13	1361.55	1397.51
PRSS22	3.76102	1.50526e-05	115.506	152.752	124.921	18.3082	10.8404	0
PCP4L1	-1.88966	1.5759e-05	589.259	2572.99	952.784	4588.23	6253.81	4405.45
TRPC6	-1.26967	1.57977e-05	419.61	845.098	646.835	1354.81	1819.01	1434.09
FAM84A	1.88196	1.57079e-05	1410.43	1588.03	1891.81	815.731	299.194	211.972
FHL1	-1.07772	1.59999e-05	889.754	1081.17	1561.51	2446.18	2309	2698.42
JAM3	-1.21042	1.60753e-05	2284.84	4002.31	3831.25	6115.95	10154.2	7143.27
CNGA3	-2.03558	1.60803e-05	144.382	837.163	427.694	2036.28	1966.44	1773.62
RIMS4	-1.77771	1.62437e-05	45.1194	56.5382	62.4603	173.928	149.597	238.234
APBA1	-1.54609	1.63662e-05	179.575	288.643	424.518	717.07	1121.98	766.288
COL27A1	-1.44134	1.6318e-05	1083.77	1694.16	2514.29	3252.75	6125.89	4991.66
PRKG1	-1.22585	1.65414e-05	1205.59	1980.82	2155.41	3344.29	5414.77	3733.9
DOK5	-1.54714	1.66785e-05	306.812	689.37	680.711	1795.22	2014.14	1089.87
LOC108633253	-1.83762	1.68573e-05	219.28	279.716	354.647	432.276	1069.94	1547.58
ZFPM2	-1.34259	1.68537e-05	122.725	173.582	202.202	479.064	402.178	381.737
KIAA1456	-1.1354	1.72881e-05	377.198	442.387	385.348	1139.18	783.759	724.081
GAS1	-1.37971	1.7517e-05	1950.96	3944.78	4495.02	6916.42	11599.2	8521.09
PTPDC1	-1.01679	1.75393e-05	509.849	481.071	648.952	1158.5	1232.55	926.674
LOC102177581	-1.49663	1.78932e-05	2644.9	5500.08	7278.21	11803.7	19484.5	12231.5
LOC102186539	-1.60219	1.78583e-05	1192.05	2390.48	2749.31	3784.71	9514.59	5923.02
LOC108633505	1.14002	1.79659e-05	165760	158376	89612.5	59823	52595.3	75321.3
TBX3	-1.38458	1.81311e-05	141.675	218.218	247.724	420.071	613.565	551.502
APOD	-1.19108	1.84224e-05	7203.76	15094.7	10546.3	27149	27506.4	20336.2
TOP2A	1.38595	1.83825e-05	6485.46	4086.62	3088.08	1340.57	1484.05	2402.04
LOC102171788	-1.51379	1.86067e-05	545.042	1291.45	1321.19	2448.21	4049.96	2517.4
LOC108634206	1.66624	1.86067e-05	202.135	221.193	187.381	83.4039	49.8657	59.0895
LOC102190616	-7.35755	1.89854e-05	0	0	0	12.2055	40.1094	36.5792
BVES	-2.51896	1.90703e-05	10.8286	45.6274	62.4603	258.349	228.732	192.275
SP110	1.03904	1.95338e-05	2653.02	2315.09	3822.78	1482.96	1241.22	1553.21
GABRB2	-2.48006	1.9727e-05	14.4382	52.5706	61.4016	156.637	340.388	217.6
KIAA0319	-1.66472	2.00182e-05	67.6791	58.522	55.0497	157.654	179.95	237.296
RGS8	-2.64278	2.01124e-05	16.243	54.5544	29.6422	87.4724	282.934	256.055
NMRK2	-5.30856	2.08154e-05	0	0	6.35189	166.808	37.9413	40.3309
TNS1	-1.58662	2.14289e-05	6492.68	15027.3	21874.9	33607.7	55615.4	41108.5
AATK	-1.16723	2.16383e-05	232.816	251.942	343.002	622.478	533.346	701.571
BCAN	-2.51422	2.1847e-05	22.5597	168.623	65.6362	340.736	597.304	528.054
BAG2	-1.36994	2.2461e-05	3416.44	8428.17	8261.7	20204.1	17255.7	14505.1
LOC102181202	1.42443	2.28522e-05	537587	801302	273857	174763	185447	240647
CDH13	-1.00547	2.30493e-05	2091.73	3102.66	2539.7	5954.23	5594.72	3977.76
NLRP6	1.43336	2.35631e-05	782.37	1043.48	1017.36	440.413	196.211	415.503
LOC102187124	1.39162	2.39619e-05	964.652	1087.12	879.737	512.629	217.891	386.427
ZDHHC2	-1.23725	2.39924e-05	1355.39	2829.89	2861.53	5401.93	6262.48	4946.64
MAP2	-1.04381	2.4533e-05	843.732	1517.61	1160.28	2350.57	2439.08	2469.57
MAB21L2	-1.89121	2.45841e-05	1530.45	7126.79	5067.75	11753.9	24444	14713.3
SGCD	-1.17337	2.48528e-05	1035.94	1185.32	1854.75	2653.67	3824.48	2713.43
RTN4RL1	-1.4743	2.56967e-05	264.399	633.823	669.066	1209.36	1498.14	1645.13
NKX3-2	-1.28896	2.61438e-05	280.642	547.528	375.82	944.905	1167.51	829.129
ARHGAP23	-1.37802	2.6637e-05	388.929	772.689	907.262	1920.32	2045.58	1409.71
EMILIN3	-2.52302	2.68214e-05	33.3883	267.813	86.8092	1060.86	498.657	669.681
FNDC1	-1.8104	2.70891e-05	320.348	1358.9	880.796	2399.39	4034.79	2543.66
CSGALNACT1	-1.05662	2.70997e-05	1785.82	2499.59	2141.65	5314.46	4899.85	3154.26
AURKA	1.11868	2.72501e-05	1835.46	1505.7	1099.94	564.502	673.187	807.557
ME3	-1.24445	2.7435e-05	510.751	910.563	838.45	1579.59	2319.84	1453.79
HACD1	-1.17252	2.74501e-05	893.363	1415.44	1522.34	3523.31	2967.01	2144.11
SDK2	-1.1039	2.73772e-05	318.543	342.205	401.228	698.762	634.162	948.246
HCLS1	1.25848	2.76315e-05	2711.67	5336.42	2939.87	1579.59	1204.37	1808.33
HSPB2	-1.36083	2.91816e-05	313.128	550.504	680.711	1186.98	1668.33	1109.57
SYNM	-1.47343	2.92826e-05	31349.8	102245	76968	197329	216471	170893
SLC18A3	-2.31137	3.08718e-05	15.3406	71.4167	60.343	202.407	249.329	276.689
CAP2	-1.30202	3.131e-05	1700.1	3309.97	3269.11	5077.47	9182.88	6152.81
BRSK1	-1.73706	3.17224e-05	138.065	302.529	503.917	1132.06	1180.52	833.819
SLC12A8	-1.07499	3.27758e-05	339.298	310.464	395.935	607.221	705.708	889.157
PALD1	-1.33319	3.33467e-05	482.777	696.313	954.901	1241.9	2281.9	1851.47
KIF11	1.24338	3.48163e-05	4063.45	2703.92	2229.51	989.659	1107.89	1702.34
LOC102174264	1.23868	3.50821e-05	5892.59	11786.7	5545.2	2882.52	3427.73	3531.3
SLC26A6	-1.03582	3.52107e-05	463.827	504.877	401.228	1080.18	1001.65	727.833
CXCL10	1.56096	3.60024e-05	5674.21	14503.5	4962.95	3466.35	2253.71	2800.66
ARHGEF10	-1.12837	3.6022e-05	980.895	1189.29	1884.4	2679.1	3361.6	2821.29
ATP1B2	-1.72528	3.69695e-05	128.139	260.869	472.157	971.351	1049.35	824.44
VSTM2L	-1.75571	3.7078e-05	155.211	556.455	431.929	965.248	1696.52	1198.67
CTSO	1.39625	3.90752e-05	2067.37	1543.39	1607.03	349.89	732.809	899.474
LBP	1.96778	3.92896e-05	180.477	385.849	208.554	94.5923	43.3615	60.0275
TPX2	1.07269	3.99355e-05	3027.51	2424.2	1775.35	1016.1	1022.25	1397.51
HOXC8	-4.05724	4.05004e-05	0	6.94329	4.2346	81.3697	52.0338	50.6482
ST3GAL5	1.29795	4.14043e-05	1274.17	1101.01	738.937	464.824	288.354	513.047
MYL9	-1.43197	4.44905e-05	59413.2	150624	182527	360619	409316	289257
CADM2	-1.35033	4.55605e-05	171.454	373.946	236.079	664.18	706.792	620.909
SAMD4A	-1.62304	4.57561e-05	1908.55	3429.99	2873.17	14440.1	6642.98	4210.36
CENPW	1.20303	4.57412e-05	1083.77	858.985	568.494	365.146	332.799	392.992
CLIC4	-1.06105	4.57272e-05	9595.99	12520.7	14013.3	34263.8	21473.7	19644.9
SRCIN1	-1.58659	4.63114e-05	123.627	208.299	298.539	438.379	805.44	648.109
SPEG	-1.50046	4.66598e-05	1649.56	3973.55	5562.14	11252.4	12009	8383.21
RBM24	-1.39976	4.75026e-05	422.317	656.637	870.209	1261.23	2445.59	1435.03
MCAM	-1.19701	4.84164e-05	3250.4	6313.44	7704.85	13841	13741.3	12006.4
LOC102168295	-1.70078	4.94397e-05	1930.21	6472.14	6996.61	10922.9	22990.3	16143.6
RAMP1	-1.19517	4.92388e-05	1081.96	2470.82	1512.81	4085.78	3696.57	3815.5
TGFB2	-1.40076	4.94054e-05	459.315	1103.98	985.602	2128.83	2892.21	1707.97
LOC106502323	1.21524	4.95817e-05	577.528	354.108	529.324	230.886	200.547	197.903
DPYSL5	-1.8646	5.07848e-05	46.0218	34.7165	84.6919	176.979	211.387	212.91
SLC35F1	-1.31419	5.10234e-05	826.587	1863.78	1978.61	3398.2	4679.79	3530.36
DPP6	-1.37299	5.12013e-05	95.6531	159.696	148.211	311.239	321.959	410.813
NUSAP1	1.21453	5.21166e-05	4137.45	2491.65	2130	1046.62	1121.98	1605.73
LRRC3	-1.77912	5.24962e-05	147.992	223.177	239.255	1204.27	402.178	487.723
PALLD	-1.25179	5.37253e-05	9349.64	18440.4	22675.2	34871	49192.5	36111.2
LOC108635274	2.61977	5.41178e-05	694.838	146.801	175.736	80.3526	26.0169	59.0895
DIXDC1	-1.04283	5.46749e-05	1972.62	3111.59	3422.61	4792.67	6985.54	5746.69
PPP1R12C	-1.31539	5.56658e-05	5590.29	15140.3	10124.9	28708.2	27736.2	20344.6
ADAMTSL2	-1.82435	5.70719e-05	115.506	264.837	267.838	1154.43	754.49	385.489
GJB1	1.25536	5.80031e-05	2092.64	1359.89	1635.61	765.892	440.119	924.798
CFAP73	-1.50245	5.79908e-05	117.31	113.076	70.9295	216.647	314.371	323.586
DSG2	1.38132	5.78691e-05	4402.75	4651.01	3485.07	1144.26	1050.43	2617.76
NAP1L5	-1.17965	5.83878e-05	691.229	992.891	749.523	2491.95	1751.8	1269.02
CLEC12A	1.45643	5.93563e-05	271.619	478.095	566.377	166.808	132.253	180.082
C10H15orf52	-1.29935	5.97001e-05	1395.99	2674.16	2913.4	4682.83	7935.15	4568.65
SULT4A1	-1.3215	6.00427e-05	191.306	440.403	321.829	833.022	740.397	808.495
TMEM35A	-1.2327	6.0044e-05	254.473	433.46	513.445	832.005	911.675	1077.68
A4GALT	-1.55016	6.04582e-05	295.983	993.883	654.245	2177.66	2011.97	1502.56
DKK3	-1.45664	6.04304e-05	7773.16	21694.8	10141.9	45638.2	37500.1	25578.3
CILP	-1.52651	6.11415e-05	1034.14	3590.67	2103.54	7449.39	7041.91	4891.3
SLC5A7	-3.22557	6.163e-05	2.70716	10.9109	7.41054	41.702	62.8742	90.9791
IL6	7.04932	6.21026e-05	36.0955	20.8299	16.9384	0	0	0
FLNA	-1.35513	6.36448e-05	70836.5	155096	203911	399733	413654	286237
TGFB1I1	-1.39078	6.45694e-05	2397.64	3757.31	6879.1	10289.2	14283.3	9603.46
ATP1A3	-2.16671	6.67832e-05	27.0716	157.712	128.097	361.078	514.918	527.116
LOC102184553	-1.75869	6.76522e-05	117.31	379.897	313.36	561.451	1192.44	987.639
ELOVL7	1.25675	6.90583e-05	1266.95	1966.94	1204.74	788.269	407.598	661.24
C2	1.05744	6.89489e-05	2168.44	3143.33	2236.93	1462.62	870.482	1293.4
C3	1.1232	6.94745e-05	77862.5	50995.5	46867.4	36961.2	22024.4	21685.9
IL17A	7.13512	7.07363e-05	48.7289	15.8704	13.7624	0	0	0
SMTN	-1.3537	7.16729e-05	18942	48796.5	50241.4	96420	124230	80866.4
MXD3	1.11489	7.16437e-05	1560.23	1202.18	1008.89	425.157	614.649	701.571
NAB2	-1.02954	7.20429e-05	1784.02	3400.23	2510.06	5973.55	4993.08	4739.36
USP13	-1.28635	7.24312e-05	236.425	358.076	304.891	580.776	1020.08	592.771
NELL1	-2.13477	7.23337e-05	22.5597	24.7975	33.8768	113.918	163.69	78.786
GPAT3	-1.25091	7.62888e-05	295.081	211.274	219.14	740.464	568.035	419.254
SLC35D3	-2.06559	7.70659e-05	55.0456	30.7489	111.158	337.684	184.286	301.075
DNAJB5	-1.56526	7.79863e-05	974.578	3202.84	2463.48	9277.16	5626.15	4747.8
ACTN2	-1.78166	7.83167e-05	88.434	112.085	268.897	637.735	590.8	383.613
MNX1	1.5022	7.87193e-05	564.894	895.685	542.028	324.462	135.505	246.675
HJURP	1.07291	8.0267e-05	919.533	744.916	645.776	288.862	375.077	434.261
LURAP1	-1.08873	8.08417e-05	559.48	666.556	828.922	1032.38	1711.69	1625.43
TACSTD2	1.65119	8.22444e-05	589.259	1158.54	496.506	288.862	135.505	289.82
MRGPRF	-1.22931	8.25849e-05	3549.09	6391.8	8518.95	16991	15210.1	11076.9
CACNB2	-1.17068	8.40386e-05	628.964	715.159	1195.21	1792.17	2342.6	1580.41
PFN2	-1.22641	8.43715e-05	2614.22	4527.03	4676.05	13022.2	8143.29	6483.9
ANKS1B	-1.57429	8.49491e-05	44.217	60.5058	56.1084	149.517	179.95	149.131
BIK	-1.29791	8.56421e-05	172.356	293.602	256.193	773.012	465.052	536.495
COL11A1	-3.80044	8.64925e-05	3.60955	17.8542	0	116.969	80.2188	102.234
KCNG2	-1.99084	8.68682e-05	55.948	175.566	57.167	512.629	295.942	338.592
SYP	-1.07916	8.87015e-05	375.393	592.164	660.597	980.505	1228.21	1229.62
FHOD3	-1.41626	8.93209e-05	576.626	1310.3	1626.08	2347.52	3950.23	3076.41
C21H14orf28	-1.12398	8.93078e-05	858.17	992.891	1446.11	3083.91	2313.34	1787.69
ISL2	-1.22513	9.11806e-05	160.625	244.999	230.785	449.567	622.237	415.503
COL2A1	-1.78676	9.44302e-05	114.603	264.837	111.158	867.604	429.279	395.806
ITGA7	-1.51501	9.48263e-05	1715.44	4713.5	6316.96	14885.6	11932	9608.14
NAALADL2	1.41823	9.47583e-05	545.042	521.739	592.843	271.571	111.656	237.296
RUNDC3A	-1.22568	9.61451e-05	126.334	220.202	164.091	391.592	389.169	412.689
TUB	-1.05216	9.59541e-05	398.855	570.342	518.738	777.08	1220.63	1087.06
PRPH	-1.28872	9.69696e-05	582.04	1534.47	1282.02	2452.28	2903.05	2946.04
CD53	1.00217	9.7433e-05	4864.77	6036.7	5028.58	3139.85	1752.89	3059.52
ISLR2	-1.71953	9.92788e-05	630.769	2918.17	3045.73	6792.33	8124.86	6799.05
PRDM8	-1.26882	9.9323e-05	356.443	679.451	581.198	980.505	1756.14	1159.28
CHRM2	-1.325	9.9396e-05	1228.15	1673.33	1962.74	6057.97	3829.9	2297.93
LOC102179277	1.11373	0.000100478	53739	48656.6	49172.1	13170.7	27793.6	29074.9
LOC108633356	1.63963	0.000102345	664.157	262.853	345.12	115.952	174.53	118.179
KIF23	1.09035	0.00010277	2177.46	1696.15	1300.02	679.437	702.456	1047.67
RASGRF2	-1.32035	0.000103022	286.959	705.24	465.806	1019.16	1443.94	1177.1
RRAD	-1.16501	0.000103561	1545.79	2419.24	1216.39	4216.98	4581.14	2821.29
NUGGC	1.50347	0.000106019	184.087	249.959	193.733	84.421	54.2019	82.5378
TTC9	-1.17619	0.000107171	414.196	649.694	463.688	791.32	1437.43	1223.06
SHCBP1	1.80335	0.000112335	572.114	454.29	273.131	67.13	105.152	199.779
GRID1	-3.06762	0.000112353	3.60955	17.8542	20.1143	48.8218	201.631	96.6067
PTP4A3	-1.28228	0.000113431	303.202	755.827	623.544	1255.13	1500.31	1335.61
RGMA	-1.39264	0.000115214	670.474	1097.04	1787	4017.63	3172.98	2140.35
FZD8	-1.30711	0.000115492	1032.33	2259.55	1451.41	2827.6	5530.76	3378.42
POU3F3	-1.61074	0.000117556	62.2647	95.2223	103.748	171.893	344.724	280.441
DTNA	-1.1723	0.00011797	1242.59	1909.41	2383.02	3722.66	5628.32	3122.37
GNAO1	-1.5371	0.000121301	586.552	1603.9	1755.24	2400.41	5175.19	3873.65
CASQ1	-1.47067	0.000121608	129.041	232.104	141.859	501.441	590.8	302.013
LOC106502883	-1.97346	0.000121908	36.0955	136.882	176.794	549.245	458.548	363.916
WFDC1	-1.19486	0.000122427	18555.8	17824.4	27072.8	71386.6	43128.4	30742.5
FAM178B	-1.16846	0.000124008	381.71	549.512	732.585	975.419	1529.58	1233.38
XAF1	1.63734	0.000124589	1103.62	3025.29	5086.81	956.094	895.415	1110.51
KIF2C	1.50258	0.000127162	1422.16	1153.58	616.134	230.886	359.9	535.557
NRP2	-1.23323	0.000127655	4095.03	8756.48	9972.47	14091.2	22183.7	17380.8
SLIT2	-1.25725	0.00012802	380.807	650.686	318.653	1360.91	940.944	925.736
MUM1L1	-1.24225	0.000128661	467.437	667.548	671.183	944.905	2065.09	1262.45
45172	-2.07649	0.000130432	29.7788	84.3114	28.5835	176.979	256.917	167.889
HOXD10	1.90553	0.000131395	2095.34	533.642	3123.01	335.65	626.573	573.075
LOC102173345	-1.05183	0.000132145	478.265	687.386	908.321	1362.94	1603.29	1331.86
APLN	-1.47399	0.00013659	231.914	742.932	624.603	1444.31	1731.21	1266.2
ODC1	1.10448	0.000137821	26140.4	16774	15958.1	12458.7	6497.72	8423.54
ARHGAP11A	1.16636	0.000137761	2505.93	1597.95	1194.16	824.885	635.246	900.412
PHYHIPL	-1.56037	0.000144533	63.1671	43.6436	57.167	183.082	165.858	135.062
CNN1	-1.68275	0.000144238	25050.3	94718.4	96563.6	352919	182007	159588
DDAH1	-1.16101	0.000149464	291.471	481.071	533.559	1212.41	896.499	810.371
SLC24A3	-1.36314	0.000150019	1303.05	3106.63	3674.57	5307.34	9138.43	6348.84
TAC1	-1.64342	0.000152076	305.909	1175.4	393.817	1978.3	2039.07	1840.22
GFAP	-2.27714	0.000153177	137.163	132.914	58.2257	1101.54	266.673	224.165
MYH11	-1.56461	0.000153046	102092	331883	455185	775969	1.08151e+06	772631
LOC108638520	-1.97332	0.000157547	153.406	494.958	235.02	1704.69	1353.96	409.875
CD22	1.55072	0.000160963	362.76	608.034	378.996	234.955	101.899	123.807
ENOX1	-1.22515	0.00016229	365.467	425.525	717.764	865.57	1399.49	1260.58
CACNA2D1	-1.0604	0.000162791	1977.13	2157.38	3785.73	5244.28	6520.48	4751.55
WNK2	-1.20608	0.00016314	797.71	1175.4	1404.83	1690.46	3588.16	2513.65
MEIS2	-1.52658	0.0001643	2228.9	4322.7	5190.56	5182.23	16880.6	11765.4
KANK2	-1.07692	0.000165025	4169.03	6192.43	8865.13	11362.3	16403.7	12791.5
MTSS1L	-1.15776	0.000170077	2004.2	3876.34	4415.62	6231.9	9708.64	7029.78
PLPPR4	-6.84262	0.000173984	0	0	0	16.2739	20.5967	25.3241
DLGAP5	1.04974	0.000175163	2073.69	1479.91	1122.17	651.975	717.633	889.157
LRRC14B	-2.90671	0.000174946	13.5358	142.833	20.1143	198.339	767.498	357.351
WASF3	-1.22153	0.000175884	1543.08	1960.98	2722.85	3217.15	7131.88	4170.97
LRRC4B	-1.17951	0.000175858	147.089	190.445	258.31	467.876	392.421	487.723
LOC102181163	-1.38761	0.000176872	197.623	518.763	561.084	1061.87	1081.87	1196.8
PLCB1	-1.06299	0.000178695	1206.49	1379.73	2127.88	2611.97	4208.23	3027.63
BEND5	-1.19205	0.000179482	858.17	1934.2	1763.71	2868.28	4336.15	3203.97
LOC102186681	-1.52333	0.000180279	165.137	66.4572	122.803	283.777	336.052	399.558
LOC102176524	-1.25712	0.000181124	600.99	1581.09	1434.47	2711.64	3260.78	2670.28
SLC25A23	-1.30766	0.000181608	1138.81	1679.29	2981.16	3393.12	5885.24	5075.13
TGM3	1.42383	0.000183124	27913.5	19840	36423.9	4566.87	11870.2	14937.5
KCNJ14	-1.18303	0.000186003	137.163	151.761	156.68	397.694	359.9	254.179
WHRN	-1.31516	0.000185879	1035.04	694.329	950.667	3425.66	1978.37	1265.27
HOXB3	-1.15175	0.00018702	742.665	979.996	1533.98	1919.31	3052.65	2262.28
DCLK2	-1.16369	0.000190167	267.107	473.136	390.641	661.129	1076.45	795.364
AURKC	1.22431	0.000190251	675.888	862.952	1305.31	519.749	307.867	389.241
FANCD2	1.01748	0.000194139	1253.42	991.899	701.884	474.996	524.674	456.771
PGM5	-1.07475	0.00019384	13310.2	14184.2	26391.1	36148.5	45609.8	31742.3
CALY	-1.52668	0.000196243	162.43	540.585	557.908	1335.48	1117.64	1178.04
B3GALT5	1.0221	0.000198126	1206.49	918.498	1100.99	572.639	371.825	643.419
LOC102187872	-1.79828	0.000198109	62.2647	166.639	222.316	316.325	690.532	560.882
ZNF470	-1.17976	0.000197845	993.528	1614.81	2337.5	3319.88	4700.39	3182.39
HES6	1.37695	0.000202925	3891.09	2115.72	1767.94	1469.74	652.59	871.336
HMGB2	1.03006	0.000204017	15715.1	11786.7	7474.06	5364.3	5063.54	6699.63
GPR37	-1.36507	0.000209165	284.252	586.212	276.307	714.019	1282.42	957.626
LTB	1.35635	0.000209554	1299.44	3191.93	1252.38	800.474	634.162	808.495
DES	-1.71423	0.000209376	71975.3	356143	321709	1.16708e+06	719083	574186
UHRF1	1.15675	0.000210965	2321.84	1771.53	1295.79	655.026	642.834	1118.95
ACBD7	-1.98707	0.000224461	19.8525	26.7813	39.17	115.952	140.925	82.5378
LOC106502861	-1.05917	0.000227688	130.846	168.623	146.094	304.119	307.867	316.082
ZEB1	-1.0089	0.00023432	2236.12	2692.01	4092.74	5178.16	7609.94	5364.02
ADCYAP1	-2.1022	0.000234252	26.1692	104.149	140.8	582.81	298.11	281.379
NDRG4	-1.16842	0.000236832	2099.86	4999.17	4789.33	7820.64	10734.1	8164.67
RAD51AP1	1.06823	0.000239297	575.723	418.581	436.163	182.065	253.665	246.675
CCNB2	1.03375	0.000243568	3089.77	2174.24	1740.42	886.93	1120.89	1413.46
PARPBP	1.43692	0.000243456	833.806	531.658	426.636	180.03	156.101	325.461
LINGO1	-1.61762	0.000245041	182.282	585.22	481.685	1744.36	1364.8	723.143
DMPK	-1.34699	0.000246356	8803.69	28240.4	26011	52346.1	63854.1	44198
L1CAM	-1.20814	0.000248557	634.378	1228.96	1705.48	2421.77	2921.48	2900.08
PPM1E	-1.32707	0.000250781	188.599	399.735	472.157	770.978	1101.38	786.922
LOC102177217	1.11605	0.000251865	2348.01	3121.51	1500.11	1347.69	866.146	1001.71
CSRP1	-1.03904	0.000253811	25191.9	52065.8	54992.6	90004	97646.8	84104.1
PHF24	-1.65991	0.000253445	499.02	2100.84	2053.78	3714.53	7082.01	3907.41
DNAJC6	-1.31152	0.000254071	144.382	283.683	333.474	505.509	714.38	668.743
ITGA1	-1.0684	0.000255498	7016.06	7502.72	11016.3	25587.7	14248.6	13712.5
MSLN	-1.91468	0.000258201	45.1194	127.955	44.4633	368.198	263.421	188.524
MMP13	2.34625	0.000262751	152.503	1677.3	537.794	147.483	104.068	213.848
NFASC	-1.77917	0.000266678	105.579	262.853	488.037	624.512	1331.2	982.012
RAB6B	-1.05995	0.000266723	299.593	572.326	532.5	1029.33	945.28	951.998
ITGB1BP2	-1.30324	0.000271527	175.063	313.44	414.99	625.529	931.188	671.557
CCNF	1.15971	0.000275716	1747.02	1532.48	1078.76	433.294	616.817	900.412
KCNN3	-1.53882	0.0002772	616.331	2754.5	1971.2	4116.29	6170.34	5233.64
LOC102187863	4.87901	0.000277441	87.5316	42.6517	19.0557	5.08561	0	0
PTPRT	-2.26414	0.000279725	16.243	52.5706	15.8797	171.893	127.916	106.924
LMOD1	-1.50304	0.000279247	2494.2	7235.9	8345.33	10181.4	24012.5	17037.5
MYOZ2	-3.17029	0.000282852	9.02387	28.7651	19.0557	410.917	60.7061	39.393
CD79B	1.01054	0.000287342	844.635	825.26	622.486	298.016	363.152	476.468
C1QTNF3	-1.39658	0.000287437	949.312	3573.81	1842.05	5318.53	6016.41	5422.17
SLC36A2	6.83951	0.000288445	9.92626	14.8785	39.17	0	0	0
LRRC10B	-2.09099	0.000291549	26.1692	35.7084	47.6392	248.178	75.8826	141.627
CHST3	-1.31184	0.000293939	388.027	931.393	829.981	2453.3	1553.43	1328.11
LOC102173932	1.48791	0.000297049	2311.01	3098.69	7973.74	1912.19	1149.08	1709.84
SCN3A	-1.46302	0.00030113	70.3862	93.2385	163.032	258.349	320.875	319.834
LOC102168343	1.78554	0.000305583	569.406	182.509	380.055	155.62	107.32	65.655
TUBB6	-1.14675	0.000306878	4936.06	11203.5	8633.28	23502.6	18258.4	13088.8
MN1	-1.14653	0.000310092	348.322	350.14	622.486	1203.25	944.196	775.667
MIS18A	1.67765	0.0003111	546.847	477.103	265.721	88.4895	91.0591	223.227
PIANP	-2.82631	0.000310799	10.8286	6.94329	4.2346	68.1471	47.6976	41.2689
IL21R	1.51513	0.000310877	366.369	756.819	408.639	231.904	102.984	200.717
TRNP1	-1.18526	0.000309017	208.451	368.986	391.7	933.717	646.086	622.785
TAGLN	-1.36601	0.000309578	57542.5	170995	200192	435383	380458	289237
SH3RF3	-1.11687	0.00031172	444.877	883.782	809.866	1291.74	1945.85	1399.39
GZMA	1.43302	0.000315475	2763.11	4190.77	2168.11	1822.68	566.951	988.577
LOC106503287	-1.31088	0.000316203	172.356	434.452	258.31	591.964	775.087	778.481
LOC108635409	1.67278	0.000317099	162.43	122.004	129.155	46.7876	29.269	53.462
DCLK3	-1.92895	0.000321265	58.6552	57.5301	104.806	111.883	418.438	310.455
SLC4A3	-1.36108	0.000324728	214.768	437.427	539.911	815.731	1404.91	840.384
MAP7D1	-1.14722	0.000328168	3567.14	9110.59	7335.38	15179.5	17172.2	11973.6
LOC102184229	1.44334	0.000330599	241.84	158.704	254.076	83.4039	97.5633	60.0275
SLC22A17	-1.07812	0.00033275	715.593	1369.81	1472.58	2182.74	3043.98	2283.86
LOC102179713	1.05552	0.000333016	418.708	665.564	429.811	241.058	240.656	246.675
LMNB1	1.06989	0.000337733	6702.93	4931.72	3638.58	2178.67	1800.59	3295.88
SYNGR3	-1.37845	0.000338049	114.603	170.607	246.665	317.342	532.262	531.806
RINL	1.53349	0.000339173	184.989	392.792	215.964	95.6094	70.4624	107.862
SLC5A1	2.10541	0.000339257	1884.18	1589.02	440.398	112.9	589.716	207.282
FOS	1.36961	0.000345444	13155.9	4343.53	10415	5151.72	2722.02	2929.15
LOC108638496	1.5443	0.000352654	273.423	861.96	708.236	182.065	176.698	272.937
KIF20A	1.0199	0.000353593	2629.56	1562.24	1433.41	775.046	936.608	1062.67
ZNF296	1.46866	0.00035508	360.955	871.879	378.996	238.006	189.707	154.758
FBXO30	-1.37962	0.000355692	325.762	949.247	679.653	1125.95	2073.76	1885.24
AP3M2	-1.14909	0.00035656	319.445	187.469	204.319	523.817	625.489	429.571
PHKG1	-1.10282	0.000359022	395.246	709.208	560.025	914.392	1566.43	1093.63
SETD7	-1.90683	0.000360777	61.3623	207.307	142.918	209.527	682.943	649.985
KIF18A	1.22412	0.000365588	792.296	668.54	374.762	279.708	212.471	293.572
S1PR3	-1.1201	0.000367712	267.107	569.35	453.102	927.614	1054.77	819.75
KIAA1462	-1.36933	0.000374017	476.461	1420.4	1092.53	1789.12	3441.82	2491.14
LOC102189495	6.88726	0.000375979	19.8525	4.9595	41.2873	0	0	0
NALCN	-1.34533	0.000381712	81.2149	115.06	74.1054	281.743	210.303	195.089
SORCS3	-2.32024	0.000384044	25.2668	15.8704	7.41054	81.3697	84.5549	77.8481
LOC102171231	1.58633	0.000385205	214.768	149.777	130.214	69.1642	41.1934	54.3999
LOC102177285	1.14976	0.000386455	4764.61	7902.46	3607.88	3279.2	1846.12	2209.76
PBK	1.25769	0.000386137	1379.75	887.75	558.967	367.181	332.799	482.096
CPLX1	-1.88545	0.000388368	20.7549	58.522	66.6949	137.311	210.303	190.4
MOXD1	-2.03004	0.000393401	55.0456	532.65	218.082	1251.06	1063.44	975.446
RMI2	1.22227	0.000407084	1520.52	1053.4	845.861	293.948	552.859	619.033
NGFR	-1.29031	0.000408759	297.788	867.912	767.521	1779.96	1494.89	1451.91
OGDHL	-1.59787	0.000409985	41.5098	101.174	66.6949	168.842	222.228	241.986
LOC102180704	-1.02091	0.000410576	1493.45	2474.79	2700.61	5764.02	4420.7	3346.53
ISM1	-1.16981	0.000411553	194.013	155.728	121.745	303.102	432.531	326.399
UBE2C	1.19643	0.00041503	4846.72	3900.15	2446.54	1097.47	1399.49	2387.03
NTSR1	-1.8184	0.000420323	35.1931	139.858	107.982	290.897	453.128	253.241
NPR1	-1.2621	0.000421641	226.499	565.382	498.624	846.245	1256.4	991.391
MILR1	1.05066	0.000435794	529.701	996.859	671.183	381.42	343.64	335.779
HAND2	-1.25382	0.000443359	2327.26	6426.51	5655.3	8866.24	15297.9	10196.2
GDF11	-1.17969	0.000443021	377.198	849.066	860.682	1826.75	1644.48	1254.95
PDLIM7	-1.24367	0.000444942	6531.48	16801.8	19819	33789.8	40898.6	27494.5
CDC25C	1.4087	0.000458967	389.831	298.562	185.264	115.952	84.5549	128.496
NDC80	1.15134	0.00046206	1486.23	942.304	733.644	381.42	432.531	609.654
LOC102179575	-2.37374	0.000464722	9.02387	9.91899	16.9384	74.2498	50.9497	60.0275
LOC102187109	1.11031	0.000471623	1407.72	1199.21	809.866	403.797	456.38	722.205
PLEKHG2	-1.07548	0.000473264	583.845	808.398	1244.97	2275.3	1647.74	1632.93
IER3	-1.05905	0.000479805	2325.45	5257.06	3136.78	6705.88	9069.05	6558.94
GPRC5A	1.03358	0.000480842	5422.45	6985.94	7608.51	1910.15	4117.17	3750.78
LOC102179985	3.42558	0.000485532	20.7549	262.853	28.5835	10.1712	7.58826	11.2551
JMY	-1.04469	0.000485433	3403.81	5284.84	5143.98	6326.49	13447.5	8761.19
MYOM2	-2.40889	0.000493776	26.1692	239.048	78.34	204.441	936.608	682.812
ATL1	-1.16931	0.000493775	126.334	195.404	171.501	302.085	338.22	468.027
TCF7L1	-1.09286	0.000498154	289.666	478.095	621.427	979.488	1123.06	859.143
ADGRB1	-1.50801	0.000500265	54.1432	129.939	159.856	306.153	326.295	344.22
CENPA	1.06292	0.000500363	3789.12	2429.16	1683.25	1068.99	1259.65	1453.79
HOMER1	-1.58424	0.000509735	341.102	1002.81	1228.03	4076.62	2061.84	1571.97
ASCL1	2.25076	0.000514673	192.209	43.6436	155.621	30.5136	21.6807	30.0137
AK5	-1.32519	0.000519998	72.191	91.2547	65.6362	194.27	224.396	155.696
ADGRG3	5.361	0.000521336	16.243	97.2061	11.6451	3.05136	0	0
C3H1orf162	1.32898	0.000524837	294.178	485.039	694.474	225.801	147.429	212.91
LOC102178953	1.58934	0.000530538	171.454	278.724	256.193	95.6094	41.1934	97.5446
ISG20	1.35492	0.000532798	676.791	2369.65	1445.06	637.735	557.195	560.882
PCOLCE2	-1.55974	0.000534337	240.937	654.653	489.096	677.403	2173.49	1230.56
PHOSPHO1	-2.21939	0.000536245	22.5597	113.076	33.8768	390.574	256.917	141.627
NEK2	1.01867	0.000543175	2637.68	1673.33	1343.43	864.553	798.935	1127.39
TMEM229A	-1.69902	0.000544457	40.6074	154.736	130.214	325.479	436.867	293.572
PLA1A	2.30764	0.000557832	439.463	90.2628	313.36	107.815	32.5211	30.0137
MUC2	-1.14094	0.000555061	81691.3	84805.4	69828.5	86137.9	182605	252414
LECT1	-1.18593	0.000558247	610.014	1497.77	847.978	2351.58	2715.51	1657.32
NLGN2	-1.46344	0.000559429	61.3623	175.566	152.445	330.564	362.068	379.861
KBTBD12	-1.90748	0.000564533	267.107	184.493	549.439	372.266	2200.6	1181.79
LOC108635840	1.80138	0.000566719	150.699	156.72	210.671	26.4451	41.1934	80.6619
FADS3	-1.43606	0.000567006	485.484	938.336	609.782	3068.65	1501.39	932.301
CELF4	-1.15911	0.000570999	140.772	221.193	289.011	434.311	546.355	471.778
MOV10L1	-2.49826	0.000572153	9.92626	44.6355	49.7565	379.386	100.815	107.862
INA	-1.18086	0.000573939	154.308	271.78	316.536	619.427	444.455	618.095
B3GNT6	-1.28361	0.000575753	197.623	447.346	304.891	566.536	690.532	1054.23
MGAT5B	-1.66049	0.000576546	30.6812	35.7084	31.7595	123.072	86.723	100.358
PPP1R3F	-1.17662	0.000581431	85.7268	122.004	116.451	252.246	271.009	209.158
CDK1	1.11396	0.000582516	4491.18	3521.24	2038.96	1179.86	1400.58	2063.44
PTPRS	-1.13708	0.000592785	1070.23	2258.55	2755.66	3619.93	5387.66	4372.63
HCN1	-1.92552	0.000595417	17.1454	35.7084	21.173	84.421	108.404	88.1653
IYD	2.68724	0.000600866	717.398	363.035	77.2814	126.123	36.8573	16.8827
HK2	1.14304	0.000604079	705.667	1769.55	1283.08	583.827	511.666	605.902
MYO18B	-4.57739	0.000607535	0	0	9.52784	157.654	37.9413	28.1379
FBXL22	-1.21987	0.000610811	653.328	1188.3	1890.75	2979.15	3458.08	2254.78
HLF	-1.80728	0.000626689	41.5098	73.4005	62.4603	91.5409	276.429	252.303
ICOS	1.05095	0.00062779	712.886	872.871	1268.26	579.759	362.068	435.199
LPXN	1.02009	0.000634505	1163.18	2354.77	1634.55	948.974	671.019	920.108
CDCA8	1.19555	0.000636281	1828.24	1564.22	808.808	427.191	628.742	778.481
LOC106502027	-1.00569	0.000640132	396.148	350.14	560.025	691.642	1103.55	827.253
PNCK	-1.43614	0.000640402	248.157	740.949	1019.48	1973.21	1977.28	1482.87
C1H3orf70	-1.05769	0.000650031	750.786	1552.32	1195.21	1865.4	3120.94	2295.11
NES	-1.31071	0.000662932	563.992	1732.85	1150.75	3822.34	2720.93	2008.11
ITGAX	1.27174	0.000667956	620.843	1253.76	910.438	560.434	250.413	342.344
LOC102171205	1.69798	0.000679594	157.015	224.169	241.372	37.6335	48.7817	105.048
SNCA	-1.17913	0.000682689	129.944	197.388	228.668	320.393	520.338	417.378
GNG7	-1.1506	0.000687589	262.595	526.698	540.97	759.789	1234.72	957.626
TMEFF2	-1.23016	0.000692248	92.0435	173.582	169.384	282.76	371.825	364.854
PDZRN4	-1.24022	0.000707537	1096.4	1648.54	2383.02	2383.11	5996.89	3732.96
GRIA1	-2.20204	0.000726042	18.0477	163.663	75.1641	207.493	500.825	472.716
MICAL3	-1.07837	0.000725845	2574.51	2864.6	5934.79	7474.82	9512.43	7028.84
COCH	-1.5139	0.000726922	101.067	350.14	139.742	571.622	601.641	513.985
FXYD7	-1.38966	0.000740923	77.6053	70.4248	97.3957	288.862	204.883	149.131
EMB	-1.11862	0.000741011	1085.57	1140.68	799.28	3393.12	1575.11	1601.98
DACT3	-1.16989	0.000740995	1682.05	4163.99	4591.36	7000.84	9867.99	6613.34
CNTNAP5	-1.64429	0.000740292	38.8027	44.6355	34.9354	116.969	87.807	165.076
ECT2	1.34427	0.000743476	2196.41	1193.25	1012.07	412.951	408.682	911.667
CREG2	-1.15205	0.000748458	93.8483	104.149	100.572	196.304	199.463	267.31
FGF1	-1.50675	0.00075265	173.258	713.175	276.307	1209.36	1063.44	1030.78
MROH5	-2.17879	0.000757521	17.1454	19.838	21.173	56.9588	146.345	60.0275
TMEM8B	-1.26172	0.00075644	547.749	325.343	716.705	752.67	1708.44	1350.62
MTUS2	-1.68127	0.000764168	140.772	766.738	328.181	1007.97	1815.76	1138.65
LOC108634094	1.10198	0.0007668	1108.13	786.576	1820.88	671.3	511.666	547.751
WDR17	-1.10271	0.00076789	338.395	411.638	671.183	1243.94	1048.26	758.785
LOC106501774	-1.88094	0.000773416	50.5337	317.408	243.489	418.037	995.146	837.571
LOC102185401	1.24338	0.000774397	3666.4	1743.76	1597.5	1350.74	666.683	942.619
LOC102186952	-2.40545	0.000782725	60.46	114.068	30.7008	60.0101	603.809	423.944
RTP4	1.74799	0.000789246	364.564	1459.08	2544.99	551.28	345.808	403.309
PSTPIP1	1.06367	0.000801028	3298.23	5902.79	3996.4	3053.4	1692.18	1568.22
DIRAS1	-2.13742	0.000807889	43.3146	49.595	10.5865	148.5	97.5633	210.096
ZBTB47	-1.01702	0.000810561	1761.46	3779.14	3346.39	5196.47	7611.02	5176.43
IL2RB	1.04622	0.000811166	3888.39	7011.73	3956.17	3240.55	1717.11	2236.02
LOC102170088	-6.5622	0.000819885	0	0	0	26.4451	9.75633	15.0069
IL17RD	-1.03102	0.00082093	412.391	444.371	564.26	683.505	1343.12	876.964
TPBG	-1.12783	0.000829679	314.031	159.696	210.671	423.122	589.716	483.971
CSTA	6.70772	0.000831063	7.2191	42.6517	8.46919	0	0	0
BST2	1.42035	0.000839211	835.611	565.382	1181.45	529.92	191.875	242.924
C14H8orf89	-1.42754	0.000842516	79.4101	91.2547	80.4573	239.023	304.614	132.248
PDE5A	-1.18334	0.000854542	11071.4	15960.6	22143.8	20775.7	55779.1	35123.6
LOC102168903	3.06691	0.000869694	925.849	2095.88	2608.51	45.7704	148.513	477.406
MMP7	7.41513	0.000873892	67.6791	0	27.5249	0	0	0
LOC102183280	1.77308	0.000884777	126.334	126.963	226.551	69.1642	26.0169	45.0206
DYSF	-1.0292	0.000893329	1792.14	3594.64	4315.05	6667.23	7590.43	5541.28
WDR66	-2.70521	0.00089691	3.60955	11.9028	12.7038	88.4895	61.7901	32.8275
KCNJ10	-1.77013	0.00089936	26.1692	103.157	69.8708	266.486	168.026	243.862
C10H15orf59	-1.24068	0.000901	302.3	851.049	710.353	1735.21	1582.69	1085.18
MCUB	1.02859	0.000905748	3710.62	1697.14	2533.35	1556.2	1002.73	1333.74
TK1	1.23911	0.00093551	1605.35	1644.57	726.233	468.893	415.186	800.053
MELK	1.31938	0.000938819	946.604	453.298	405.463	173.928	250.413	299.199
OGN	-1.09643	0.000942821	3220.62	4284.01	5827.86	14228.5	8215.92	6062.77
ESCO2	1.23697	0.000943589	902.387	434.452	435.105	207.493	231.984	312.33
CA14	-1.87965	0.000943885	60.46	419.573	553.673	954.06	1597.87	1250.26
LIME1	1.08751	0.000955249	434.048	541.577	334.533	175.962	176.698	263.558
FAM46B	-1.32817	0.000960448	946.604	2554.14	2703.79	7751.48	4430.46	3395.3
SEZ6	-1.77269	0.000963703	18.9501	53.5625	52.9324	156.637	152.849	118.179
CLGN	-1.53132	0.000961855	478.265	1295.42	295.363	2062.72	2523.64	1394.7
ATN1	-1.09551	0.000969677	1349.07	2212.93	3786.79	4766.23	5734.56	5200.82
LOC108636338	-1.65535	0.000977773	44.217	115.06	53.9911	271.571	254.749	145.379
TPM2	-1.28408	0.000983493	48060.2	153840	160890	370340	301018	212130
SEMA3A	-1.26131	0.000986234	221.987	499.917	358.882	723.173	1252.06	615.281
PRC1	1.14261	0.000991621	3423.66	2409.32	1517.04	792.337	977.802	1558.84
FRRS1	1.25724	0.00101086	1299.44	599.107	734.702	422.105	224.396	454.896
GAL3ST4	-1.02463	0.00101622	402.465	553.48	870.209	1365.99	1301.93	1045.79
FAM64A	1.50377	0.00102057	256.278	212.266	246.665	45.7704	74.7986	131.31
HSPB1	-1.04779	0.00102542	35351	52782.9	78200.3	154018	108715	81139.3
LOC108634590	1.29851	0.00102919	14166.6	22492.3	9687.7	10316.7	3566.48	4958.83
TFF2	-2.86996	0.00103097	27927.1	90189.4	23489.3	138637	290326	606248
LOC108636648	6.42566	0.00104254	17.1454	13.8866	16.9384	0	0	0
PDE10A	-1.40986	0.00104808	332.079	414.614	589.667	2088.15	749.07	712.826
LEAP2	1.12713	0.00105073	7071.11	4773.02	4183.78	1293.78	2687.33	3356.85
SLC2A4	-1.36444	0.00105304	399.758	1497.77	1366.72	2067.81	3226.09	3109.23
LOC102188608	-2.06229	0.00105289	16.243	115.06	46.5806	198.339	319.791	224.165
SOGA1	-1.16225	0.00106626	275.228	609.026	757.993	1089.34	1374.56	1209.93
ADGRB2	-1.01032	0.00108154	181.38	139.858	186.322	292.931	410.85	318.896
PRRT1	-1.16698	0.00108375	249.961	310.464	515.562	574.673	1058.02	782.233
LOC106503330	-6.47285	0.00109694	0	0	0	11.1883	23.8488	13.131
KRT7	2.55801	0.00110471	278.838	62.4896	145.035	22.3767	6.50422	53.462
LRRC72	-1.60294	0.00110566	174.161	642.751	632.013	736.396	2221.19	1442.53
LOC108638051	-1.79147	0.00110512	29.7788	54.5544	56.1084	251.229	145.261	89.1033
ANKRD63	1.57025	0.00114169	143.48	110.101	145.035	58.993	28.185	46.8965
LOC102175315	1.36319	0.00116404	2122.42	816.333	1260.85	840.142	318.707	473.654
ELFN1	-3.45432	0.00117333	0	6.94329	6.35189	55.9417	57.454	30.9517
MYO15A	-1.204	0.00117471	83.0196	107.125	139.742	281.743	279.682	197.903
LOC102185739	1.48466	0.00117805	1540.38	498.925	1019.48	353.958	191.875	546.813
DDIAS	1.24723	0.00119188	391.636	449.33	258.31	134.26	112.74	215.724
GEM	-1.06389	0.00119752	4469.52	10254.3	10699.8	14220.4	22770.2	16157.7
CNIH3	-1.52714	0.00121429	272.521	287.651	99.513	970.333	562.615	369.544
LOC108634347	-1.97281	0.00121527	13.5358	23.8056	28.5835	60.0101	83.4709	114.427
CD3G	1.01508	0.00122048	7257	6390.81	5272.07	4346.16	1739.88	3275.25
IL22RA2	6.44249	0.00122346	16.243	23.8056	8.46919	0	0	0
NCS1	-1.24772	0.0012263	545.944	1907.42	1186.75	3461.26	2858.61	2323.25
CHI3L1	1.30349	0.00123599	1014.28	2211.93	979.25	865.57	422.774	415.503
GALNT15	-1.04564	0.00124752	866.292	1112.91	947.491	1129	2816.33	2096.27
FAM181B	-1.27166	0.0012564	239.133	744.916	464.747	1141.21	1468.87	887.281
EXTL2	-1.03664	0.001259	125.432	188.461	223.375	354.975	364.236	381.737
SEMA5B	-1.15237	0.00126068	156.113	242.023	133.39	318.359	498.657	364.854
TNNI2	1.36441	0.00126477	213.866	334.27	184.205	130.191	80.2188	74.0964
ANOS1	-3.23672	0.00128413	0	12.8947	8.46919	73.2327	79.1347	47.8344
NEFL	-1.69693	0.00130099	62.2647	433.46	301.715	924.563	914.927	744.716
LOC102172074	1.90033	0.00131811	242.742	125.971	129.155	67.13	17.3446	48.7723
HSPA6	1.1922	0.00131878	1628.81	2168.29	1279.91	443.465	595.136	1182.73
SYNC	-1.32525	0.00133422	565.797	766.738	1359.31	3586.37	1889.48	1268.08
VWA2	-2.23627	0.00133703	32.4859	163.663	15.8797	326.496	397.842	274.813
TMEM132A	-1.1717	0.00134056	574.821	1253.76	1246.03	1451.43	3195.74	2278.23
LOC106503532	-1.35938	0.0013451	90.2387	58.522	114.334	172.911	293.774	208.22
RFX6	1.45942	0.00135418	376.296	148.785	243.489	98.6607	67.2103	113.489
CCL20	-3.31631	0.00137467	718.3	791.535	372.644	583.827	7020.22	11148.2
MC5R	-1.62557	0.00137866	25.2668	49.595	56.1084	113.918	171.278	118.179
LOC108637985	2.29786	0.00140797	101.067	402.711	113.275	78.3183	30.353	16.8827
LOC108635851	-2.49139	0.00141424	9.92626	13.8866	7.41054	92.558	54.2019	29.0758
EFR3B	-1.06275	0.00143704	267.107	332.286	582.257	765.892	958.289	742.84
MUC15	-3.50172	0.00144299	0	10.9109	4.2346	27.4623	59.622	83.4757
ZNF619	-1.70821	0.00144846	26.1692	33.7246	70.9295	110.866	155.017	160.386
CORO6	-1.38752	0.00145126	117.31	376.922	440.398	691.642	953.953	798.178
EPB41L3	-1.00677	0.00145542	1201.98	2793.19	2495.24	3491.78	5182.78	4366.06
PSD	-1.08251	0.0014694	2785.67	5570.5	7036.84	8063.74	14583.6	9949.55
CDCA7	1.16278	0.00147383	9521.99	3243.51	3905.36	2356.67	2278.65	2810.97
LOC102191455	-1.72633	0.00151993	22.5597	27.7732	26.4662	108.832	67.2103	77.8481
CLEC2L	1.69356	0.00154395	508.044	181.518	840.567	232.921	96.4793	143.503
ATCAY	-1.16044	0.00155589	83.922	66.4572	75.1641	176.979	152.849	174.455
HOXC4	-1.24519	0.00157369	68.5814	136.882	93.1611	209.527	271.009	226.979
KCNK3	-1.32691	0.00159108	397.953	993.883	1556.21	1912.19	3303.06	2178.81
LOC102171474	2.17901	0.00159142	50.5337	90.2628	48.6979	11.1883	19.5127	11.2551
SNCG	-1.15693	0.00160566	369.979	1044.47	548.38	1183.93	1687.85	1504.44
LOC108635399	-1.07535	0.0016363	2402.16	1005.79	1122.17	3933.21	2637.46	2976.99
CRISPLD2	-1.004	0.00164877	1300.34	1978.84	2726.02	5504.66	3461.33	3076.41
PKNOX2	-1.05582	0.0016585	235.523	304.513	499.682	853.365	704.624	602.15
SCN7A	-1.04897	0.00165603	665.059	1784.43	1543.51	2598.74	2973.51	2688.1
ASB10	-2.35116	0.00167566	34.2907	189.453	15.8797	202.407	625.489	394.868
LOC102188837	-1.19094	0.00168652	85.7268	144.817	155.621	338.701	320.875	221.351
KHDRBS3	-1.03697	0.00169051	502.63	1138.7	824.688	1933.55	1905.74	1220.25
P3H2	-1.21895	0.00169313	924.947	1157.55	1201.57	4365.48	1975.12	1303.72
JPH4	-1.21075	0.00170749	139.87	148.785	257.252	291.914	557.195	413.627
LOC102171357	-7.18739	0.00171194	0	0	0	0	29.269	49.7102
GABRA1	-1.58894	0.00172354	45.1194	210.283	109.041	365.146	331.715	398.62
PDIA2	-1.88854	0.00175074	140.772	49.595	58.2257	101.712	418.438	401.434
KIF4A	1.08673	0.00175166	2517.66	1488.84	1075.59	554.331	914.927	923.86
GAS2L2	-1.77437	0.00176153	24.3645	47.6112	20.1143	106.798	126.832	81.5998
CD180	1.44774	0.00179073	235.523	405.687	309.125	185.116	61.7901	101.296
TNFSF11	2.53214	0.0018039	176.868	282.691	21.173	42.7191	21.6807	18.7586
NCAM2	-1.21851	0.00183758	63.1671	127.955	99.513	225.801	212.471	237.296
FAM216B	-1.99998	0.00185168	126.334	68.441	158.797	99.6779	916.011	398.62
PPFIA2	-1.62813	0.00185235	29.7788	34.7165	22.2316	99.6779	74.7986	93.7929
LOC106502096	-1.01106	0.00186639	153.406	169.615	178.912	267.503	441.203	302.951
LOC102168798	-1.13613	0.00187123	290.569	211.274	292.187	880.827	457.464	407.061
KCTD7	-1.04133	0.00189748	566.699	1012.73	1214.27	1342.6	2523.64	1882.42
CCNJL	1.09737	0.00189934	1021.5	464.209	870.209	473.978	332.799	294.51
COL9A2	-2.63656	0.00191183	3.60955	76.3762	16.9384	322.427	155.017	124.745
GPR37L1	-1.44592	0.00191085	78.5077	309.472	213.847	703.848	442.287	492.413
BCL9L	-1.32015	0.00195178	474.656	1217.06	1772.18	1782	3763.78	3101.73
KIF19	-1.12466	0.00196559	142.577	118.036	102.689	318.359	286.186	188.524
CPA6	1.03684	0.00197061	725.519	495.95	718.823	408.883	201.631	334.841
CACNA1B	-1.27282	0.00200845	57.7528	75.3843	117.51	181.048	220.06	203.531
LOC102178109	-1.39148	0.00201487	93.8483	227.145	272.073	313.273	672.103	569.323
LYZL6	-6.56362	0.00205385	0	0	0	37.6335	10.8404	2.81379
PYGM	-1.16468	0.00205859	854.561	2375.6	2846.71	4766.23	5252.16	3603.52
CRABP1	-1.32462	0.00205511	194.013	757.811	332.416	1036.45	1161	1018.59
SMPX	-2.11036	0.00206336	1081.06	5755	3802.67	20841.8	13758.6	11336.7
COL5A1	-1.35254	0.00208199	352.833	1247.81	1548.8	1974.23	3334.5	2732.19
LOC106502546	-1.01965	0.0021023	186.794	190.445	251.958	516.697	466.136	292.634
RYR2	-1.22652	0.00211869	462.022	988.923	1322.25	1439.23	3174.06	1874.92
BFSP1	-1.39521	0.00212555	360.955	880.806	555.791	691.642	2576.76	1459.42
ACTA2	-1.07197	0.00212693	29331.2	18484	49353.2	89627.7	67354.5	47295.1
LOC102171764	2.19042	0.00214268	782.37	68.441	510.269	157.654	40.1094	100.358
GALNT5	1.16892	0.0021523	4296.27	3115.55	3695.74	2814.37	858.557	1267.14
CAPSL	1.58175	0.00220203	224.694	178.542	100.572	76.2841	58.538	33.7654
PNLIPRP2	1.28844	0.00221494	2139.56	914.531	3623.76	816.748	727.389	1189.29
INPP5J	1.21449	0.00223199	457.51	228.137	224.434	143.414	129	120.055
DNAJC22	1.0774	0.00223717	2759.5	1487.85	1086.17	841.159	653.674	1032.66
PLPP7	-1.15512	0.00225499	277.033	638.783	629.896	880.827	1622.8	937.929
LOC102178093	2.23774	0.00227231	42.4122	258.886	319.712	55.9417	17.3446	58.1516
PLA2G2C	-1.24528	0.00233205	282.447	443.379	707.178	635.701	1593.53	1166.78
FAT3	-1.09302	0.00232894	146.187	203.339	239.255	511.612	467.22	276.689
SRRM3	-1.8452	0.0023297	15.3406	29.757	47.6392	73.2327	139.841	119.117
NOS1	-3.12835	0.00232332	11.731	23.8056	0	132.226	34.6892	144.441
LOC102181912	1.38845	0.00235927	138.968	152.752	136.566	33.565	67.2103	62.8412
RNF32	3.24261	0.00236031	208.451	37.6922	56.1084	0	14.0925	17.8207
LOC108633924	1.42087	0.00236481	389.831	161.68	220.199	82.3868	71.5465	134.124
LOC102173406	3.61017	0.00237553	23.4621	20.8299	113.275	8.13697	0	4.68965
RLBP1	-1.79808	0.00238146	24.3645	108.117	37.0527	204.441	231.984	152.882
CRISP3	2.39909	0.00238318	86.6292	42.6517	299.598	44.7533	13.0084	23.4482
CHGA	1.16663	0.00238625	74180.8	22524	29237.8	17166	16120.7	22816.1
SAMD9	1.07351	0.0024089	3032.92	7371.79	9619.94	3428.72	2807.66	3278.06
OMG	-1.41089	0.00242618	98.3602	149.777	61.4016	167.825	355.564	300.137
LOC102187452	1.29282	0.00247077	2941.78	1898.49	1582.68	340.736	978.886	1301.85
LOC108635164	-1.05844	0.00247317	3718.74	2591.83	1226.97	4472.28	5077.63	6150
FBXO5	1.16556	0.00248161	1128.89	776.657	399.111	282.76	327.379	417.378
GABRB3	-1.12666	0.00248726	74.8982	80.3438	91.0438	195.287	143.093	198.841
FOLH1B	-1.56102	0.0024986	43.3146	173.582	75.1641	344.804	254.749	261.682
LOC102179160	11.8116	0.00250065	0	1290.46	715.647	0	0	0
FLNC	-2.1452	0.00250294	8539.29	31986.8	34739.6	191670	71384.9	69886
MKX	-1.11584	0.00252125	218.378	489.006	230.785	619.427	823.868	589.957
CCDC13	-2.10233	0.00254091	15.3406	53.5625	28.5835	53.9074	233.068	131.31
ERICH3	-1.28331	0.0025643	223.792	542.569	439.339	505.509	1407.08	1021.4
NRXN2	-1.32466	0.00256148	79.4101	272.772	239.255	460.756	549.607	469.902
STUM	-1.56257	0.00256402	49.6313	222.185	200.085	619.427	442.287	331.089
DRD1	1.63685	0.00260791	134.456	65.4653	167.267	39.6677	46.6136	31.8896
KCNN2	-1.56085	0.0026201	53.2409	57.5301	107.982	134.26	343.64	166.951
CCR7	1.17132	0.0026426	396.148	421.557	460.512	283.777	106.236	177.269
LOC102187233	-1.88147	0.00264789	77.6053	112.085	296.422	154.602	704.624	930.426
TNFRSF19	-1.19397	0.0026701	249.059	251.942	111.158	341.753	591.884	468.027
PLXNA4	-1.18819	0.00268209	563.992	1755.66	1594.33	2127.82	4002.27	2787.53
AGR3	1.05274	0.00269454	10556.1	5581.42	3865.13	3208	2422.82	4011.52
RIPPLY1	2.61183	0.00269987	444.877	84.3114	229.727	101.712	6.50422	15.9448
BEX4	-1.16324	0.00270856	92.9459	117.044	73.0468	253.263	217.891	163.2
NMU	-1.06492	0.00271699	188.599	156.72	313.36	409.9	566.951	400.496
ATP2B2	-1.33278	0.00272925	231.914	584.229	789.752	865.57	2036.91	1141.46
LOC102181650	-1.5036	0.0027347	51.4361	125.971	106.924	150.534	400.01	255.117
CAMKK2	-1.31219	0.00276822	140.772	578.277	329.24	740.464	889.995	971.694
CMTM5	-1.41062	0.0027902	81.2149	251.942	178.912	268.52	622.237	469.902
LOC102189282	3.21765	0.00279059	147.992	80.3438	31.7595	21.3595	0	6.5655
SLC5A8	1.77936	0.00280394	296.885	158.704	268.897	66.1129	21.6807	122.869
HLX	-1.2243	0.00280537	676.791	2213.92	2313.15	3376.84	5556.77	3223.66
LOC102168946	-1.06159	0.00282776	250.864	218.218	215.964	673.334	460.716	296.386
FRRS1L	-1.12436	0.002875	450.291	1208.13	1288.38	1633.5	2716.6	2072.82
LZTS1	-1.01055	0.0028879	166.039	145.809	121.745	313.273	343.64	217.6
LOC108634955	-2.05543	0.00294561	24.3645	52.5706	10.5865	179.013	71.5465	113.489
LRRC4	-2.0676	0.00295877	12.6334	84.3114	23.2903	111.883	199.463	192.275
ARSG	-1.06144	0.00296412	898.778	455.282	442.515	926.597	1716.03	1108.63
EID2	-1.06341	0.00298608	333.883	449.33	223.375	642.82	957.205	504.606
CXHXorf36	-1.15185	0.00299372	94.7507	229.129	213.847	406.848	353.396	433.323
SPATA6L	-3.19059	0.00301351	4.51194	9.91899	0	41.702	39.0253	51.5861
LOC108638244	1.2721	0.00301764	175.063	314.432	176.794	67.13	93.2272	115.365
AGPAT4	-1.58554	0.0030615	56.8504	104.149	143.976	510.595	254.749	149.131
FAM131C	-1.48003	0.00309785	92.9459	97.2061	35.9941	143.414	218.976	269.186
LOC102172138	1.20187	0.00309659	6635.25	7129.77	4022.87	4567.89	1421.17	1743.61
CCDC190	-1.02034	0.00315917	554.968	993.883	1158.16	1531.78	2612.53	1345.93
LDOC1	-1.46269	0.00317006	37.9003	98.198	122.803	250.212	285.102	177.269
LOC102186926	-2.0891	0.00317255	22.5597	52.5706	14.8211	46.7876	169.11	166.951
TGFB3	-1.04514	0.00317785	269.814	565.382	591.785	1254.11	962.625	726.895
PRSS27	-1.51526	0.00320682	55.948	119.028	95.2784	393.626	254.749	123.807
BEAN1	-1.00302	0.00321804	187.697	179.534	250.9	555.348	378.329	304.827
DIAPH3	1.31892	0.00325471	449.389	504.877	230.785	216.647	85.6389	172.579
KNL1	1.0078	0.00327026	1262.44	1018.68	829.981	331.581	449.875	765.35
TMEM38A	-1.05049	0.00328302	466.534	1169.45	1391.06	2074.93	2260.22	1933.07
PTPRN	-1.02516	0.00328836	273.423	263.845	390.641	903.203	549.607	435.199
LPL	-1.26492	0.00331742	357.345	1495.78	609.782	2212.24	1922	1783.94
ZYG11B	-1.25018	0.00332167	336.59	1073.23	773.872	1001.86	2422.82	1768.93
FMN2	-1.71442	0.00338285	28.8764	16.8623	19.0557	64.0786	75.8826	73.1585
LOC102175286	-3.31661	0.00339802	0	8.92709	5.29324	77.3012	24.9329	38.4551
CFP	1.13067	0.00340053	12859.9	7530.5	9068.39	7743.34	3171.89	2538.97
SLC6A14	1.22803	0.00340538	5276.26	5795.67	6242.85	4504.83	1041.76	1844.91
TMTC1	-1.03984	0.00342223	425.024	344.189	295.363	416.003	995.146	778.481
CNNM1	-2.2142	0.00344863	10.8286	54.5544	8.46919	125.106	96.4793	120.993
PRSS38	6.97929	0.00345167	0	54.5544	15.8797	0	0	0
FBXO16	1.86093	0.00344967	88.434	116.052	84.6919	20.3424	13.0084	45.9585
CKB	-1.07713	0.00344957	32523.8	111583	73851.4	146887	187837	125132
CRMP1	-1.07667	0.00346238	99.2626	165.647	165.149	247.16	274.261	384.551
CP	1.74384	0.00348132	59.5576	224.169	195.85	65.0957	35.7732	42.2068
LOC106503672	1.51489	0.00349852	401.562	312.448	249.841	76.2841	54.2019	206.344
DAAM2	-1.18187	0.00350636	2098.05	6811.37	8832.31	12874.7	15673	11701.6
TPH2	-1.82611	0.00358063	12.6334	83.3195	57.167	204.441	173.446	164.138
MUC6	-4.4751	0.00358464	0	0	4.2346	9.15409	34.6892	47.8344
IFIT3	1.0309	0.00360387	3595.11	5917.67	11322.3	3075.77	3589.25	3531.3
KCNA5	-1.22151	0.00361464	216.573	796.495	364.175	975.419	1215.21	1020.47
HAS1	-1.75308	0.00362732	18.0477	68.441	57.167	233.938	146.345	103.172
EDNRB	-1.09641	0.00370671	172.356	440.403	257.252	486.184	677.523	695.943
TMSB15B	1.78718	0.00371506	1374.34	164.655	480.627	217.664	109.488	257.93
PNMA1	-1.1154	0.00374148	210.256	534.634	254.076	800.474	800.019	563.695
ATP2B3	-1.77159	0.00376163	27.974	96.2142	172.56	530.937	205.967	274.813
LOC102175896	1.01756	0.0037718	1784.92	1013.72	1982.85	1082.22	486.733	792.55
ITGB8	-1.00787	0.00378371	710.179	1494.79	1572.09	1872.52	3526.37	2195.69
AHSG	1.4511	0.00380539	900.583	1378.74	490.154	595.016	149.597	268.248
GJC3	-1.70312	0.00382056	32.4859	139.858	77.2814	443.465	174.53	194.151
GUCY1A3	-1.10526	0.00385631	580.235	1758.64	1465.17	1907.1	3410.38	2865.37
CDRT1	-1.53112	0.0038618	45.1194	109.109	152.445	362.095	368.573	154.758
LOC102174532	1.44508	0.00391014	149.796	101.174	102.689	58.993	40.1094	30.9517
LOC102170746	-1.17917	0.00391403	90.2387	126.963	105.865	347.855	215.723	167.889
GPC5	-3.38113	0.00391843	0	6.94329	4.2346	24.4109	28.185	62.8412
SIAH3	-1.91337	0.00395093	46.0218	32.7327	42.346	55.9417	300.278	100.358
LOC102180424	-4.31481	0.00400425	93.8483	17.8542	52.9324	12.2055	1455.86	1809.27
OTOGL	-1.5641	0.00401793	25.2668	53.5625	69.8708	114.935	204.883	119.117
CILP2	-1.1228	0.00403272	135.358	156.72	205.378	439.396	433.615	210.096
SYT6	-6.89495	0.00403208	0	0	0	40.6848	23.8488	0
COLQ	-1.16834	0.00405952	203.94	201.355	173.618	311.239	704.624	286.068
CSRNP3	1.28459	0.00410061	717.398	1363.86	449.926	196.304	364.236	478.344
KLHL38	-1.28178	0.00410987	113.701	122.995	192.674	200.373	543.103	300.137
C20H5orf42	-1.23933	0.00411434	672.279	1314.27	1132.75	4415.32	1618.47	1329.98
DPYS	-1.70204	0.00412849	29.7788	50.5868	79.3987	73.2327	230.9	214.786
CDON	-1.40203	0.00414279	334.786	933.377	562.143	588.913	2567	1680.77
CIART	-1.39684	0.0041606	69.4838	156.72	130.214	218.681	509.497	210.096
IQGAP3	1.09192	0.00419663	485.484	294.594	352.53	110.866	189.707	230.731
B3GALT1	-1.34414	0.00428594	55.0456	131.923	95.2784	198.339	342.556	175.393
KCNH2	-1.07435	0.00428369	548.652	1311.29	1803.94	2044.41	2862.94	2806.28
TEX15	-1.88792	0.00429921	10.8286	56.5382	43.4046	172.911	152.849	83.4757
LOC106503997	-3.12548	0.00435782	0	5.95139	8.46919	43.7362	35.7732	45.0206
FAM212B	-1.05663	0.00436733	372.686	1163.5	1027.95	1812.51	1807.09	1712.66
DEPTOR	-1.17758	0.00440292	303.202	420.565	388.524	349.89	1106.8	1058.92
VGLL3	-1.2303	0.00443625	149.796	292.61	239.255	860.484	411.934	326.399
ATP2A1	-3.27301	0.00446734	3.60955	0	7.41054	28.4794	31.4371	45.9585
CACNA2D3	-2.2163	0.00447486	9.92626	48.6031	19.0557	55.9417	226.564	77.8481
BEST2	-1.31625	0.0045023	109.189	324.351	111.158	387.523	415.186	553.378
KCNC4	-1.16739	0.00450557	71.2886	140.85	177.853	283.777	256.917	333.903
AHDC1	-1.13817	0.00452086	223.792	514.796	811.984	1055.77	1198.95	1156.47
C1QL2	-1.97763	0.00457448	7.2191	22.8137	33.8768	66.1129	102.984	81.5998
TFAP2E	1.03022	0.00464945	155.211	150.769	155.621	80.3526	71.5465	74.0964
SLC13A3	-1.81371	0.00468304	21.6573	13.8866	57.167	119.003	94.3112	111.614
RGS9BP	-1.42922	0.00473079	37.9003	127.955	124.921	293.948	295.942	192.275
LOC102187310	1.22748	0.00477513	934.873	2361.71	1801.82	403.797	558.279	1214.62
PLCD4	-1.29782	0.00479668	72.191	79.3519	61.4016	99.6779	230.9	193.213
44989	-4.28222	0.00481367	0	0	4.2346	15.2568	29.269	35.6413
RPRML	-1.9671	0.00481182	13.5358	87.2871	20.1143	165.791	132.253	174.455
HTR2B	-2.16188	0.00483196	201.232	1438.25	1070.29	5128.32	4016.36	2980.74
TTLL10	1.08445	0.00485115	257.18	524.715	486.979	266.486	157.185	174.455
TMIE	-4.22582	0.00487454	0	4.9595	0	54.9245	21.6807	15.9448
LOC108636404	1.57983	0.00488006	210.256	737.973	1366.72	390.574	166.942	216.662
RASSF9	-2.05469	0.0048962	9.02387	35.7084	83.6333	93.5751	246.076	192.275
LOC102186545	2.58126	0.0049391	2952.61	11565.5	1576.33	1522.63	639.582	527.116
LOC102190425	-1.02679	0.00505641	156.113	319.391	387.466	494.321	655.842	606.84
MAP7D2	-2.34167	0.00508463	5.41432	20.8299	5.29324	41.702	61.7901	56.2757
LOC102183131	2.75926	0.00510604	3262.13	4676.8	3694.68	1342.6	129	246.675
LOC102191280	-1.25203	0.00510457	577.528	1025.62	2122.59	4130.53	3116.61	1625.43
LOC108633261	-1.56328	0.00514111	93.8483	65.4653	38.1114	86.4553	241.74	256.055
RD3L	-6.78365	0.0051324	0	0	0	0	32.5211	27.1999
LOC108638256	-2.28754	0.00516012	52.3385	19.838	28.5835	19.3253	204.883	268.248
RBPJL	1.42756	0.00521886	164.235	101.174	182.088	30.5136	68.2943	67.5309
LOC108637373	1.43775	0.00522128	110.994	144.817	183.146	71.1985	62.8742	28.1379
BRCA1	1.27238	0.0052526	290.569	338.238	191.615	72.2156	88.891	178.207
EXO1	1.35091	0.00531142	402.465	366.011	146.094	73.2327	126.832	158.51
SUSD4	-1.11248	0.00531455	285.154	683.418	578.022	1690.46	884.574	768.164
CHRDL2	-2.60144	0.00533918	219.28	190.445	571.67	4344.12	965.877	645.295
GFPT2	-1.06138	0.00541775	253.571	523.723	409.697	1238.85	637.414	600.275
CTNNA3	-2.11075	0.00542757	16.243	88.279	48.6979	51.8732	402.178	207.282
VOPP1	-1.32825	0.00546066	674.083	2316.08	664.832	1894.9	4675.45	2607.44
CPB2	2.27161	0.00546581	186.794	93.2385	28.5835	38.6506	14.0925	11.2551
LOC102184716	1.23403	0.00547053	200.33	191.437	117.51	74.2498	91.0591	51.5861
KIF14	1.20081	0.00549	1138.81	850.057	540.97	163.756	430.363	506.482
IGF1	-1.10489	0.00550343	611.819	1074.23	1201.57	3463.3	1345.29	1401.27
SH3BGR	-1.04228	0.00553305	4449.67	10413	15989.8	21198.8	25077	17262.6
KCNK12	-1.67448	0.00556416	21.6573	24.7975	39.17	138.328	65.0422	69.4067
LOC102171502	-1.26578	0.00564499	44.217	39.676	62.4603	133.243	101.899	116.303
DTL	1.09103	0.00565754	1005.26	608.034	467.923	202.407	318.707	455.834
CSDC2	-1.27627	0.00567623	97.4578	113.076	314.419	446.516	424.943	398.62
LOC102175759	-4.36202	0.00575503	3.60955	0	0	11.1883	46.6136	18.7586
FCRLA	1.69702	0.00576242	65.8743	156.72	73.0468	39.6677	19.5127	31.8896
CCR9	1.81365	0.00578069	82.1173	68.441	133.39	46.7876	15.1765	18.7586
PADI6	-1.48264	0.00578941	36.9979	86.2952	170.442	213.595	327.379	278.565
LOC108635630	1.17431	0.00579388	390.734	933.377	983.485	398.711	190.791	432.385
LOC102179935	1.23169	0.00580456	238.23	482.063	738.937	138.328	220.06	262.62
ST8SIA2	-1.03117	0.00580389	107.384	116.052	83.6333	186.133	266.673	175.393
LOC108637854	2.18996	0.00584213	36.0955	88.279	447.809	35.5992	39.0253	50.6482
TMEM108	-1.02153	0.00587711	94.7507	109.109	71.9881	189.185	163.69	207.282
FAM69B	-1.14425	0.00590934	131.749	280.707	197.967	286.828	650.422	411.751
B3GALNT1	-1.01254	0.00593327	183.185	295.586	317.595	743.515	505.161	357.351
GJA5	-1.32493	0.00593842	374.491	735.989	701.884	2831.66	1073.2	634.978
OPALIN	-3.82027	0.005975	0	4.9595	5.29324	123.072	6.50422	14.0689
LOC102172697	1.11282	0.00599026	232.816	230.121	219.14	97.6436	67.2103	150.069
LMO3	-1.08917	0.00600836	739.958	1720.94	2009.32	1768.77	4187.64	3552.88
THEM5	-2.35213	0.00600897	18.0477	11.9028	27.5249	19.3253	202.715	71.2826
TMEM252	-1.04471	0.00601512	1799.36	1714	4117.09	3679.94	7665.23	4395.14
IGFN1	-1.98188	0.00605989	18.9501	60.5058	31.7595	40.6848	241.74	156.634
LOC108633266	1.35144	0.00606471	103.775	197.388	330.298	78.3183	76.9666	91.917
TMEM179	-1.04204	0.00613125	106.482	255.91	220.199	428.208	350.144	420.192
CPB1	4.37691	0.00615022	38.8027	3.9676	67.7535	0	5.42019	0
PPP1R3A	-4.21865	0.00617561	0	3.9676	0	27.4623	15.1765	30.9517
LOC102170729	1.49684	0.00620735	103.775	97.2061	63.5189	40.6848	24.9329	28.1379
LOC108638259	-1.87713	0.00626496	18.9501	41.6598	15.8797	42.7191	125.748	112.551
LYPD6B	1.15358	0.00629096	903.29	1271.61	349.354	323.444	368.573	442.702
FAM132A	2.20803	0.00635292	127.237	26.7813	52.9324	9.15409	21.6807	14.0689
LOC102180339	1.89994	0.00637979	91.1411	33.7246	59.2843	19.3253	14.0925	15.9448
NYAP1	-1.32826	0.00643258	133.553	267.813	300.656	247.16	934.44	580.578
E2F8	1.06178	0.00651474	1197.47	713.175	518.738	271.571	334.967	557.13
SERPINA5	-2.89287	0.00658614	7.2191	10.9109	0	38.6506	42.2774	54.3999
UNC5D	-2.00418	0.00661003	7.2191	11.9028	17.997	52.8903	39.0253	56.2757
DUSP27	-1.93601	0.00663244	469.241	2609.69	1645.14	8142.05	6097.71	3836.13
IRF7	1.12851	0.00666173	1340.05	5286.82	5295.36	1997.63	1619.55	1835.53
THSD7A	-1.17984	0.00672199	71.2886	128.947	163.032	241.058	373.993	207.282
SFRP4	-1.25069	0.0067281	94.7507	52.5706	150.328	279.708	239.572	188.524
KLHL33	-1.05765	0.00677119	307.714	381.881	615.075	493.304	1221.71	999.832
ANKRD23	-1.03189	0.00677719	301.397	974.045	791.869	1405.66	1558.85	1261.51
GDA	-1.13728	0.0068151	157.015	222.185	96.3371	482.115	254.749	309.517
SULT1B1	1.27391	0.00683045	313.128	682.427	563.201	101.712	197.295	345.158
PLIN4	-2.39525	0.00690533	76.7029	522.731	691.298	1191.05	3212	2386.09
NEUROG3	2.75728	0.0069391	79.4101	66.4572	25.4076	1.01712	5.42019	18.7586
C5H12orf60	-1.05969	0.00699318	237.328	140.85	316.536	315.308	565.867	566.509
LOC106503288	-2.68765	0.00698689	9.02387	20.8299	3.17595	12.2055	126.832	74.0964
GDNF	-1.07578	0.00699247	526.092	1370.8	1380.48	1436.17	3293.3	2177.87
CD80	1.51289	0.00700011	83.0196	66.4572	80.4573	18.3082	30.353	31.8896
NEUROD1	1.30704	0.00702489	490.899	144.817	219.14	117.986	109.488	118.179
PRSS36	1.06679	0.00710812	138.065	159.696	183.146	64.0786	70.4624	94.7308
TMEM178B	-1.35534	0.00718761	37.9003	93.2385	65.6362	109.849	181.034	211.972
SLC29A4	-1.32742	0.00718802	34.2907	96.2142	96.3371	162.739	183.202	222.289
ABCG4	-1.3237	0.00725026	35.1931	83.3195	82.5746	129.174	159.353	213.848
LOC102171721	-1.87908	0.00728503	9.92626	35.7084	29.6422	142.397	53.1178	80.6619
CENPL	1.06801	0.00732189	886.144	815.341	398.052	221.732	300.278	479.282
SYNPR	-1.55596	0.00735452	33.3883	203.339	71.9881	284.794	317.623	304.827
ADGRB3	-1.32361	0.00736677	62.2647	226.153	172.56	240.041	454.212	458.647
DPYSL2	-1.13357	0.00740318	379.905	1114.89	943.256	947.957	2173.49	2226.64
CEMIP	-1.40984	0.00753278	56.8504	143.825	89.9852	428.208	184.286	159.448
RAB15	-1.15141	0.00762747	115.506	77.3681	118.569	188.167	163.69	339.53
RDH12	2.56889	0.00765909	99.2626	11.9028	259.369	37.6335	17.3446	7.50343
SPATC1L	-2.23096	0.00769144	8.12149	14.8785	6.35189	70.1814	43.3615	24.3862
AIF1L	-1.09795	0.00774128	253.571	743.924	503.917	661.129	1419	1133.02
COL9A3	-1.23842	0.00793768	108.286	439.411	274.19	837.091	635.246	466.151
NETO1	-3.13063	0.00795144	6.31671	0	4.2346	29.4965	39.0253	24.3862
CBLN2	-1.00266	0.00796724	137.163	118.036	258.31	343.787	329.547	354.537
SCN11A	-1.75858	0.00797205	11.731	111.093	75.1641	245.126	243.908	180.082
TPD52L1	1.11243	0.00819269	2760.4	1283.52	2451.83	1674.18	516.002	814.122
TMEM132B	-1.9543	0.00821048	36.9979	31.7408	253.017	159.688	553.943	531.806
KCNT2	-1.12357	0.00822788	48.7289	54.5544	60.343	101.712	127.916	126.62
PHOX2A	-1.68083	0.00838927	12.6334	83.3195	51.8738	165.791	144.177	163.2
SOGA3	-1.7201	0.00840921	19.8525	14.8785	22.2316	77.3012	37.9413	72.2205
IL12RB1	1.00965	0.00841823	342.907	453.298	640.483	334.633	157.185	221.351
MB	-1.53493	0.00844014	48.7289	150.769	117.51	154.602	558.279	205.406
PHACTR3	-1.44281	0.00844489	64.9719	60.5058	26.4662	153.585	84.5549	175.393
COMP	-1.0837	0.00850414	60.46	78.36	58.2257	119.003	163.69	135.062
GFRA3	-1.16933	0.00850984	224.694	139.858	130.214	184.099	422.774	506.482
CD4	1.62195	0.00857161	113.701	404.695	297.48	51.8732	47.6976	165.076
FGF5	-2.76474	0.00859012	0	44.6355	9.52784	131.209	153.933	82.5378
SPC24	1.12835	0.00861708	1303.95	929.409	490.154	219.698	453.128	573.075
TNFRSF9	1.06155	0.00861629	258.985	332.286	176.794	164.774	102.984	100.358
C4BPA	3.50385	0.0086244	3322.59	186.477	4141.43	528.903	84.5549	60.9654
ADD2	-1.01131	0.00866291	194.013	379.897	195.85	350.907	542.019	658.426
TAP1	1.02812	0.0086534	23227.5	42682.4	15142.9	20400.4	9046.29	10297.5
CDH22	-1.1805	0.00865878	80.3125	51.5787	65.6362	117.986	202.715	127.558
FAM162B	-1.62943	0.00868781	46.0218	17.8542	37.0527	157.654	92.1432	62.8412
DAO	1.43204	0.00876746	214.768	164.655	231.844	40.6848	46.6136	138.813
LOC102175041	-1.63224	0.00879904	27.974	32.7327	119.627	126.123	224.396	207.282
RBM20	-1.14748	0.00887321	65.8743	108.117	87.8679	266.486	131.168	181.958
GP2	3.47873	0.00889387	135.358	108.117	0	6.10273	13.0084	2.81379
FCRL5	1.7532	0.00891736	62.2647	133.906	69.8708	39.6677	11.9244	27.1999
STX1B	-1.62621	0.00894113	16.243	72.4086	50.8152	158.671	89.9751	181.02
TENM1	-1.2111	0.00895609	79.4101	264.837	135.507	338.701	471.556	300.137
NACAD	-1.34461	0.00899886	51.4361	237.064	237.137	428.208	533.346	372.358
LOC108635116	6.60384	0.00900302	0	42.6517	11.6451	0	0	0
LOC108638467	1.43247	0.009013	373.588	670.524	153.504	203.424	76.9666	163.2
LIPC	1.06427	0.00903947	231.011	152.752	149.27	99.6779	66.1263	89.1033
MYRFL	1.9911	0.00904856	36.0955	59.5139	80.4573	6.10273	18.4286	19.6965
ADAMTSL5	-1.16689	0.00915104	267.107	507.852	676.477	506.526	1660.74	1090.81
HOXB5	-1.05259	0.00914918	215.671	686.394	681.77	910.323	1230.38	1143.34
PCP4	-1.80069	0.00917327	4008.4	18892.7	17938.8	77635.8	36971.1	27673.6
USH2A	-4.30315	0.0092162	2.70716	0	0	20.3424	16.2606	18.7586
ABCA2	-1.33079	0.00920587	40.6074	123.987	146.094	231.904	205.967	342.344
KLHL40	-1.62523	0.00920427	32.4859	30.7489	35.9941	56.9588	179.95	69.4067
TMEM151A	-1.13854	0.009216	43.3146	57.5301	58.2257	100.695	130.084	119.117
LOC102180391	1.24549	0.00924521	2145.88	1239.87	1286.26	1269.37	303.53	397.682
CUBN	-1.20207	0.00937322	78.5077	197.388	80.4573	256.315	340.388	223.227
HOXA7	-1.24599	0.00945029	94.7507	207.307	88.9265	176.979	332.799	417.378
IQSEC3	-1.28232	0.0094698	34.2907	74.3924	44.4633	112.9	113.824	145.379
LOC102171180	-1.61174	0.0095103	36.0955	12.8947	32.8181	91.5409	62.8742	95.6688
CDH26	1.12299	0.00951124	1766.87	1959.99	3522.13	425.157	1468.87	1434.09
LOC102182683	-2.12202	0.00951859	92.0435	51.5787	24.3489	24.4109	266.673	440.827
AOC2	-1.02994	0.00959195	116.408	159.696	227.61	389.557	222.228	415.503
FRMD5	-1.10921	0.00965215	134.456	304.513	140.8	375.318	574.54	301.075
ZFHX2	-1.2654	0.00975258	60.46	73.4005	181.029	206.476	304.614	244.799
GKN2	6.51299	0.00974329	29.7788	0	21.173	0	0	0
PRKAG3	-1.34198	0.00978717	38.8027	174.574	163.032	307.171	339.304	306.703
LOC106502463	-1.2395	0.00996285	62.2647	65.4653	47.6392	107.815	202.715	104.11
LOC108635273	-2.45964	0.00995023	25.2668	268.805	201.143	393.626	1237.97	1091.75
LOC102171283	-1.35979	0.00993792	31.5836	83.3195	125.979	241.058	179.95	196.027
LOC108637412	3.09436	0.00994136	171.454	20.8299	27.5249	0	9.75633	15.9448
ACOT12	-1.6926	0.00996324	18.0477	18.8461	11.6451	50.8561	58.538	47.8344
HOXD13	2.1785	0.0100107	2383.21	380.889	2832.94	227.835	608.145	400.496
LOC102180828	-1.09511	0.0100368	169.649	259.878	266.78	233.938	689.448	563.695
KCND2	-1.26178	0.0100983	35.1931	55.5463	45.5219	93.5751	91.0591	141.627
DEPDC1B	1.13062	0.0101648	536.018	465.201	189.498	220.715	129	194.151
ZNF503	-1.07068	0.0102107	894.266	1845.92	3261.7	2702.49	5706.37	4196.29
LOC108633335	-1.81469	0.0102152	8.12149	33.7246	56.1084	127.14	137.673	78.786
LOC102190840	-1.15468	0.0102695	106.482	47.6112	89.9852	196.304	205.967	141.627
TSKS	-1.75162	0.0103057	71.2886	16.8623	70.9295	278.691	189.707	67.5309
FN3K	-1.15741	0.0103067	159.723	151.761	434.046	385.489	616.817	659.364
BTLA	1.56191	0.0103508	105.579	135.89	363.117	41.702	52.0338	110.676
PRG4	-1.78002	0.0104802	122.725	119.028	114.334	972.368	112.74	137.876
GPRIN3	1.47003	0.0105324	82.1173	78.36	86.8092	23.3938	20.5967	45.0206
SLC34A3	-1.16203	0.0107401	109.189	102.166	203.261	168.842	378.329	379.861
GABRA4	-2.67801	0.0107768	0	14.8785	20.1143	93.5751	89.9751	39.393
LRRN1	-1.98729	0.0107828	133.553	968.093	925.259	2877.44	2969.18	2189.13
NIPAL4	-1.24337	0.010788	257.18	304.513	360.999	1406.68	417.354	360.165
FLT3	1.10773	0.0108886	381.71	692.346	364.175	345.821	130.084	191.338
MREG	1.15996	0.0109181	152.503	136.882	91.0438	51.8732	49.8657	68.4688
FAM222A	-1.03425	0.0111054	97.4578	112.085	66.6949	140.363	208.135	217.6
AGMAT	1.06081	0.0111121	1395.99	641.759	681.77	251.229	403.262	649.047
KIAA0895	-1.41472	0.0111288	70.3862	34.7165	83.6333	259.366	152.849	90.9791
LOC108635102	1.68118	0.0111381	506.239	131.923	96.3371	41.702	74.7986	112.551
ANO3	-1.6923	0.0111585	41.5098	156.72	30.7008	261.4	364.236	114.427
RAB9B	-1.13638	0.0112065	50.5337	113.076	98.4544	239.023	157.185	179.144
PDE6B	-2.96313	0.0113124	2.70716	2.9757	4.2346	10.1712	52.0338	15.0069
ZAR1	1.07328	0.0113574	305.909	150.769	369.468	104.763	137.673	150.069
FREM2	1.16784	0.0114881	178.673	88.279	163.032	56.9588	72.6305	61.9033
KY	-1.1954	0.0115703	61.3623	58.522	34.9354	129.174	95.3953	130.372
CA10	1.42948	0.0115926	161.527	238.056	71.9881	36.6164	67.2103	71.2826
GOLGA7B	-1.02634	0.0116751	56.8504	56.5382	67.7535	129.174	113.824	125.682
ADARB1	-1.22326	0.0116681	787.784	1082.16	183.146	1570.43	1902.49	1321.54
LOC108635046	4.05779	0.0116768	4.51194	19.838	145.035	10.1712	0	0
ACTL8	6.54105	0.0118001	0	45.6274	6.35189	0	0	0
FSTL5	-1.49085	0.0118239	25.2668	135.89	66.6949	264.451	153.933	221.351
LOC102181641	1.1382	0.011884	214.768	142.833	101.63	72.2156	74.7986	61.9033
GLRB	-1.99339	0.0118832	3.60955	69.4329	94.2198	171.893	240.656	252.303
CRYAB	-2.37959	0.0118918	2714.38	4587.53	5639.42	50484.8	9508.09	7352.43
MX1	2.17225	0.0119118	2244.24	4640.1	18408.8	1718.93	1915.49	1977.15
BAIAP3	1.1522	0.0119852	230.109	511.82	345.12	104.763	258.001	126.62
GNB3	-1.0025	0.0121676	92.0435	161.68	195.85	286.828	381.581	231.668
HENMT1	-1.37959	0.0121717	95.6531	459.249	124.921	574.673	794.599	399.558
LOC102187356	1.18146	0.0122454	447.584	1111.92	419.225	261.4	166.942	443.64
LOC108635897	2.49328	0.0122919	143.48	252.934	83.6333	0	33.6052	51.5861
TIFAB	1.32402	0.0122831	214.768	961.15	275.249	176.979	182.118	220.413
BFSP2	1.03285	0.012339	368.174	723.094	336.65	211.561	160.438	325.461
LOC102171110	-1.08187	0.0124367	118.213	52.5706	84.6919	164.774	176.698	199.779
LOC102190854	-2.07182	0.012436	4.51194	17.8542	9.52784	54.9245	34.6892	44.0827
LPO	2.2907	0.0125128	61.3623	20.8299	55.0497	7.11985	17.3446	3.75172
GHRHR	1.33336	0.0125103	83.0196	86.2952	59.2843	32.5479	28.185	30.0137
AQP5	-3.18311	0.0125186	4.51194	2.9757	0	21.3595	26.0169	21.5724
TMEM63C	-1.4241	0.0125527	18.0477	57.5301	56.1084	109.849	131.168	111.614
LOC100860781	2.87189	0.0126392	12118.2	2914.2	1467.29	1692.49	248.245	313.268
CNTNAP4	-1.75467	0.0126899	42.4122	331.294	46.5806	246.143	658.011	513.985
GCA	1.10054	0.012706	427.732	245.991	410.756	247.16	86.723	171.641
LOC106502993	-1.84321	0.0129413	7.2191	20.8299	12.7038	45.7704	54.2019	45.9585
LOC106502244	-1.78008	0.0129691	16.243	10.9109	37.0527	107.815	52.0338	60.0275
LOC102186942	3.08937	0.0130301	116.408	4.9595	161.973	0	17.3446	15.9448
DDR2	-1.1936	0.0130634	96.5554	290.626	221.258	239.023	571.288	580.578
LAG3	1.0978	0.0131125	255.376	274.756	206.437	170.876	111.656	61.9033
PNMAL2	-1.53275	0.0131779	15.3406	66.4572	40.2287	126.123	135.505	90.9791
LOC102168362	1.2592	0.013201	232.816	80.3438	196.909	81.3697	73.7145	58.1516
ASPHD1	-1.44551	0.0132522	18.0477	63.4815	62.4603	113.918	115.992	161.324
LOC102185492	4.30671	0.0132637	42.4122	13.8866	6.35189	0	3.25211	0
ELOVL4	-1.20245	0.0133092	53.2409	93.2385	182.088	295.982	231.984	226.979
C16H1orf186	1.04605	0.0133653	261.692	400.727	521.914	290.897	155.017	127.558
SOX21	-2.59611	0.01359	2.70716	31.7408	4.2346	159.688	27.1009	46.8965
FNDC5	-1.17403	0.0136451	84.8244	365.019	230.785	603.153	533.346	398.62
NCMAP	-1.46657	0.0138322	45.1194	92.2466	32.8181	74.2498	183.202	212.91
ADGRG2	-2.18627	0.0138552	3.60955	7.93519	12.7038	48.8218	27.1009	33.7654
LOC108633919	1.822	0.013906	41.5098	50.5868	79.3987	17.2911	23.8488	7.50343
CACNG4	-1.04028	0.0139028	104.677	106.133	239.255	360.061	255.833	308.579
C14H8orf34	-2.79849	0.0140112	3.60955	18.8461	0	64.0786	44.4455	47.8344
LOC106502635	-1.94294	0.0140548	12.6334	55.5463	16.9384	38.6506	185.37	103.172
GRHL1	-1.09606	0.014069	72.191	75.3843	169.384	218.681	252.581	205.406
RIMS3	-1.01087	0.0141446	559.48	1931.23	1461.99	1761.65	3592.5	2610.26
EIF2AK2	1.13989	0.0141621	443.072	1422.38	2116.24	435.328	625.489	745.654
LOC102175702	2.86044	0.0141663	32.4859	82.3276	25.4076	5.08561	0	14.0689
TACR3	-1.34112	0.0142149	46.9241	49.595	163.032	190.202	215.723	250.427
CDH15	-2.28494	0.0142778	2.70716	7.93519	12.7038	30.5136	56.3699	26.262
SGCG	1.93456	0.0144049	24.3645	39.676	59.2843	11.1883	9.75633	11.2551
TLR7	1.13193	0.0144166	203.94	296.578	575.905	226.818	114.908	149.131
KCNRG	-1.22678	0.0144936	49.6313	41.6598	27.5249	88.4895	95.3953	94.7308
SCGN	1.17463	0.014524	1137.91	277.732	491.213	197.321	330.631	317.02
LOC102171119	-1.14496	0.0145358	61.3623	55.5463	89.9852	215.63	129	112.551
OPCML	-2.76653	0.0146223	0	5.95139	12.7038	34.5821	50.9497	40.3309
KCNE5	2.1513	0.0147327	30.6812	34.7165	27.5249	7.11985	4.33615	9.37929
ZFHX4	-1.24258	0.0148134	46.9241	166.639	223.375	324.462	355.564	352.661
HOXD12	3.86563	0.0149246	46.9241	0	150.328	4.06848	0	9.37929
TRIM63	-1.7427	0.014974	8.12149	27.7732	39.17	55.9417	113.824	80.6619
TLL2	-1.86388	0.0150186	35.1931	162.671	127.038	929.649	111.656	140.689
LOC108636137	1.38737	0.0151542	672.279	464.209	425.577	399.729	58.538	138.813
NOX4	-1.38973	0.0151766	32.4859	84.3114	26.4662	120.02	134.421	120.993
PDE6G	1.40665	0.0154957	111.896	147.793	110.099	80.3526	35.7732	23.4482
L3HYPDH	-1.06816	0.01554	71.2886	211.274	178.912	310.222	383.749	272.937
PRRG3	-1.03032	0.0156455	142.577	313.44	172.56	251.229	540.935	491.475
LGALS15	3.85564	0.0157399	40.6074	130.931	0	7.11985	0	4.68965
CLEC9A	1.41056	0.0157699	289.666	599.107	147.152	225.801	74.7986	89.1033
REG4	-1.0342	0.0158532	94298.6	126720	81601.7	66570.6	234294	318898
LGR5	1.45404	0.0158659	753.493	140.85	666.949	77.3012	209.219	283.255
ACTG2	-1.79959	0.0160543	63800.6	229014	292717	1.19837e+06	444934	395066
CACNA1D	-1.15871	0.0160827	61.3623	219.21	173.618	435.328	314.371	263.558
SRGAP3	-1.09205	0.0161832	100.165	208.299	273.131	240.041	535.514	463.337
LOC102168680	-1.6605	0.0163482	15.3406	33.7246	12.7038	85.4382	63.9582	45.9585
LOC102168428	2.397	0.0163613	8722.48	3829.72	985.602	1667.06	347.976	555.254
CLDN4	1.04402	0.0164942	2453.59	4647.05	2720.73	574.673	2301.41	1887.11
KCNK7	1.00512	0.0165224	1635.13	585.22	2272.92	753.687	590.8	893.846
MACC1	1.04282	0.0166088	510.751	1205.16	1083	464.824	223.312	669.681
MYT1L	-1.52258	0.0170595	20.7549	24.7975	77.2814	151.551	101.899	98.4825
LOC102181069	2.26344	0.0170936	114.603	21.8218	17.997	11.1883	9.75633	11.2551
TREH	1.88639	0.0171334	206.647	213.258	25.4076	71.1985	24.9329	24.3862
AMIGO1	-1.25734	0.0171502	211.159	443.379	190.557	223.767	1075.36	721.267
LOC108633228	-1.24996	0.0172028	50.5337	115.06	212.788	351.924	200.547	346.096
IL18R1	1.24895	0.0172203	199.428	276.74	96.3371	54.9245	70.4624	115.365
LOC108633791	-2.8434	0.0173533	27.0716	2.9757	0	71.1985	115.992	30.0137
SYNDIG1	-1.00117	0.0173713	77.6053	125.971	154.563	172.911	228.732	314.206
AP3B2	-1.22227	0.0174315	99.2626	44.6355	95.2784	112.9	170.194	274.813
ZP2	-1.82018	0.0174616	15.3406	9.91899	25.4076	27.4623	62.8742	88.1653
LOC108637372	1.52512	0.017661	71.2886	48.6031	55.0497	16.2739	16.2606	28.1379
TEX28	-3.6768	0.0176739	0	0	6.35189	40.6848	18.4286	20.6344
SLC45A1	-1.50165	0.0176883	18.9501	61.4977	28.5835	146.465	88.891	73.1585
LOC108636920	1.29467	0.0177201	887.949	190.445	744.23	141.38	394.59	207.282
ATP2B4	-1.05224	0.0177966	59.5576	159.696	152.445	219.698	282.934	267.31
LOC106502490	-1.70596	0.0178614	18.0477	28.7651	11.6451	52.8903	99.7314	38.4551
LOC102184901	-9.24407	0.0179973	0	0	0	0	121.412	207.282
LOC108633177	1.1588	0.0180707	470.144	2723.75	1109.46	540.091	681.859	705.323
MND1	1.07311	0.0181515	662.352	345.181	238.196	122.055	217.891	252.303
SYNGAP1	-1.15837	0.0184069	57.7528	154.736	249.841	323.444	383.749	323.586
LOC102176909	2.22138	0.018403	51.4361	59.5139	10.5865	10.1712	6.50422	9.37929
LOC108634948	-1.85973	0.0184922	13.5358	9.91899	8.46919	53.9074	30.353	31.8896
LOC108637792	-1.3508	0.0186304	36.9979	22.8137	50.8152	61.0273	114.908	105.986
LOC102180115	-1.15909	0.0186604	61.3623	100.182	77.2814	99.6779	165.858	267.31
MMP3	1.39228	0.0186568	388.929	804.43	131.272	119.003	267.757	118.179
LOC102174023	1.05912	0.0186737	684.01	1373.78	406.521	352.941	266.673	562.757
LOC102169285	-1.40444	0.0190243	75.8005	51.5787	28.5835	63.0615	178.866	171.641
LRRC58	-1.25576	0.0192216	30.6812	50.5868	37.0527	65.0957	123.58	93.7929
ERCC6L	1.08341	0.0193727	383.515	504.877	222.316	102.729	146.345	274.813
LOC108638497	1.28958	0.0193758	80.3125	292.61	172.56	88.4895	50.9497	83.4757
OPRD1	-1.67189	0.0194086	9.02387	26.7813	16.9384	53.9074	43.3615	70.3447
HSPB6	-1.71039	0.0197113	2686.41	6160.68	13797.4	37316.1	21202.7	15584.6
LOC102189946	1.14867	0.0197856	96.5554	112.085	132.331	62.0444	31.4371	60.0275
LOC108637519	-2.10269	0.019881	3.60955	6.94329	35.9941	78.3183	66.1263	54.3999
ALK	-2.30157	0.0200302	3.60955	3.9676	8.46919	18.3082	30.353	30.0137
EPHA10	-1.80423	0.0202305	14.4382	29.757	25.4076	22.3767	82.3868	137.876
GPR88	-1.24618	0.0203164	59.5576	50.5868	29.6422	137.311	124.664	70.3447
HAP1	-1.33244	0.0203055	364.564	51.5787	471.099	792.337	725.221	716.578
GPR17	-1.13032	0.0204901	45.1194	42.6517	43.4046	123.072	91.0591	73.1585
POPDC2	-2.57751	0.0206427	69.4838	1261.7	855.388	8006.78	3043.98	2000.6
CCDC78	1.36368	0.0207049	639.793	1087.12	874.444	746.567	109.488	154.758
TRPM8	1.44866	0.0207508	107.384	151.761	410.756	85.4382	35.7732	123.807
C2H1orf64	-2.42733	0.0208178	0	22.8137	16.9384	72.2156	49.8657	90.9791
KLHL41	-1.16171	0.0208497	63.1671	113.076	221.258	198.339	387.001	302.951
LOC102188814	1.13077	0.0209319	2708.97	799.471	662.714	402.78	750.154	752.219
GALNT9	-1.30723	0.0209296	38.8027	48.6031	19.0557	98.6607	84.5549	80.6619
ZNF365	-1.20856	0.0209804	55.948	103.157	220.199	403.797	242.824	228.855
LOC102186478	1.28818	0.0209703	1180.32	1585.05	478.509	209.527	231.984	886.343
LOC108636006	1.99577	0.0211237	107706	14703.9	31390	9104.25	11079.9	18378.7
SCN9A	-1.61316	0.0211121	23.4621	86.2952	34.9354	95.6094	72.6305	273.875
LTA	1.65888	0.0211174	46.0218	257.894	63.5189	41.702	31.4371	43.1447
ADIPOQ	-1.46547	0.0211823	64.0695	330.302	84.6919	431.259	701.372	190.4
SV2A	-1.17495	0.0211959	59.5576	97.2061	112.217	98.6607	212.471	295.448
LRRC2	1.04717	0.0213745	456.608	179.534	362.058	236.989	121.412	124.745
DDX58	1.22939	0.0213916	160.625	501.901	857.506	137.311	247.16	263.558
TCTEX1D4	3.84111	0.02151	19.8525	10.9109	24.3489	0	0	3.75172
ART3	-1.24214	0.0216437	94.7507	371.962	247.724	234.955	819.532	634.978
STC2	-1.10556	0.0218165	67.6791	224.169	169.384	246.143	460.716	285.13
LOC108634949	4.55624	0.0219261	0	17.8542	94.2198	0	0	4.68965
ADAMTSL1	-1.16483	0.0219695	72.191	253.926	124.921	200.373	432.531	377.985
RSAD2	1.63485	0.0222995	1120.77	3262.36	7118.36	902.186	1110.05	1691.09
GTF2A1L	-1.28423	0.0223618	25.2668	45.6274	53.9911	90.5238	142.009	71.2826
LOC102171583	-1.14838	0.0223746	47.8265	42.6517	98.4544	108.832	158.269	151.007
SIGLEC15	-1.11889	0.0223727	70.3862	191.437	79.3987	198.339	210.303	332.027
CNTN2	-1.76757	0.0223619	9.02387	66.4572	24.3489	174.945	58.538	105.986
MUC5AC	-1.17544	0.022439	90.2387	42.6517	61.4016	214.613	100.815	123.807
ELMOD1	-1.7903	0.0225331	8.12149	85.3033	30.7008	73.2327	217.891	137.876
SLC6A19	3.00089	0.0225863	143.48	7.93519	23.2903	0	8.6723	13.131
LOC108637520	-1.51484	0.0227152	17.1454	102.166	43.4046	215.63	149.597	99.4205
LOC102173519	-1.51627	0.0227474	92.0435	74.3924	76.2227	500.424	123.58	70.3447
LOC106502033	-1.06721	0.0228634	89.3363	188.461	71.9881	322.427	207.051	203.531
SH3TC2	-1.05835	0.0228486	57.7528	117.044	113.275	279.708	179.95	139.751
PTX3	1.02894	0.023098	397.05	252.934	278.425	251.229	107.32	96.6067
GCSAM	1.93043	0.0231797	27.974	125.971	45.5219	20.3424	6.50422	25.3241
LOC108635204	-1.51554	0.0233042	10.8286	20.8299	30.7008	62.0444	57.454	58.1516
LOC102176648	-2.73434	0.0235912	0	5.95139	14.8211	22.3767	30.353	84.4136
SLC26A7	1.70844	0.0235933	171.454	20.8299	130.214	32.5479	39.0253	27.1999
TMEM151B	-1.26811	0.0235752	23.4621	88.279	53.9911	125.106	136.589	136.938
ETNPPL	1.72356	0.0236529	55.0456	37.6922	41.2873	21.3595	10.8404	8.44136
CXCR5	1.3055	0.0238862	743.567	244.007	412.873	355.992	137.673	73.1585
LOC102181111	6.80287	0.0240979	62.2647	0	0	0	0	0
LOC108633178	1.07333	0.0242015	304.105	823.276	260.428	244.109	150.681	264.496
ENPEP	-1.02154	0.0244242	169.649	382.873	766.462	992.71	911.675	771.916
CFAP46	1.68954	0.0244699	104.677	44.6355	183.146	19.3253	66.1263	17.8207
NKAPL	-2.77531	0.0246657	3.60955	0	11.6451	21.3595	55.2859	27.1999
LOC102172104	1.20369	0.0246758	147.992	120.02	73.0468	50.8561	31.4371	65.655
LOC108633413	1.50198	0.0248373	235.523	146.801	61.4016	19.3253	66.1263	71.2826
LOC102180547	-2.48488	0.0250342	4.51194	6.94329	6.35189	8.13697	73.7145	17.8207
IL12RB2	1.04491	0.0252909	115.506	169.615	140.8	82.3868	41.1934	82.5378
DKK1	-3.5704	0.0253541	0	5.95139	0	12.2055	29.269	29.0758
CFAP61	-1.27806	0.0253716	26.1692	38.6841	46.5806	56.9588	125.748	87.2274
HOXC6	-1.83395	0.0254998	8.12149	74.3924	14.8211	143.414	138.757	64.7171
GML	-3.60796	0.0255791	7.2191	0	0	42.7191	5.42019	41.2689
LOC108638507	2.38513	0.0256613	3068.12	57779.1	19965.1	2546.87	6861.96	6060.9
LOC108635902	8.71189	0.025793	0	109.109	124.921	0	0	0
CFI	1.77688	0.026002	19345.4	5260.04	3909.59	3596.54	1783.24	2941.35
LOC108636545	-1.26043	0.026052	29.7788	26.7813	50.8152	104.763	92.1432	60.0275
EVX2	3.83399	0.0261473	29.7788	0	71.9881	0	4.33615	2.81379
SH2D1A	1.00482	0.026177	107.384	123.987	132.331	76.2841	62.8742	42.2068
UBAP1L	-3.15977	0.0262018	0	16.8623	0	35.5992	59.622	55.3378
SYN3	-2.61332	0.0263191	0	4.9595	19.0557	28.4794	63.9582	53.462
LSMEM2	-1.05547	0.0263185	101.97	60.5058	94.2198	244.109	187.538	102.234
PRR36	-1.0315	0.0264108	106.482	192.428	377.938	321.41	558.279	502.73
LOC102177088	-1.55986	0.0265355	64.0695	28.7651	37.0527	238.006	105.152	40.3309
LOC108637086	-1.52896	0.0266497	11.731	30.7489	17.997	43.7362	56.3699	74.0964
HS3ST5	-1.49726	0.0268425	9.92626	34.7165	37.0527	87.4724	83.4709	59.0895
RASD2	-1.17921	0.0268626	189.501	834.187	584.374	526.869	2013.06	1101.13
IDO1	2.08643	0.0270703	1608.05	10980.3	1519.16	1582.64	885.658	853.515
LOC102172465	1.1273	0.0271339	211.159	378.905	298.539	50.8561	198.379	157.572
GRIK4	1.16876	0.0272328	372.686	111.093	437.222	86.4553	149.597	173.517
SLC6A1	-2.33349	0.0275727	3.60955	17.8542	4.2346	13.2226	83.4709	32.8275
KCNK4	-1.85172	0.0277367	11.731	14.8785	14.8211	14.2397	70.4624	64.7171
LOC108637411	2.62625	0.0279554	187.697	26.7813	29.6422	23.3938	16.2606	0
GNRH1	-1.73531	0.0279703	16.243	6.94329	15.8797	50.8561	53.1178	26.262
SCRG1	-1.03526	0.0281123	169.649	395.768	586.492	435.328	1162.09	762.536
VIT	-1.09939	0.0284813	108.286	216.234	206.437	152.568	576.708	407.999
LOC102188345	-1.79555	0.0285944	7.2191	23.8056	21.173	29.4965	107.32	44.0827
UTS2R	-3.71128	0.0286657	0	3.9676	0	21.3595	17.3446	13.131
MME	2.50092	0.0287631	2682.8	178.542	2313.15	619.427	126.832	167.889
GABRA5	-3.79253	0.0287618	3.60955	0	0	19.3253	7.58826	24.3862
SYT3	-1.1475	0.0291161	27.974	62.4896	39.17	91.5409	92.1432	103.172
LOC102174387	1.59766	0.0291965	31.5836	211.274	112.217	60.0101	28.185	29.0758
SLC6A15	-1.36069	0.0292178	18.0477	44.6355	25.4076	75.267	96.4793	54.3999
CLCN4	1.12117	0.029343	225.597	95.2223	282.659	61.0273	94.3112	121.931
SSTR5	2.02452	0.029531	39.705	21.8218	27.5249	4.06848	6.50422	11.2551
LOC102177641	-3.3875	0.0299171	0	0	7.41054	26.4451	29.269	20.6344
LOC102184095	2.81202	0.0301188	18.9501	97.2061	2.1173	7.11985	2.16807	7.50343
GPR173	-2.21057	0.0304099	2.70716	5.95139	14.8211	16.2739	61.7901	30.0137
LOC102168445	-1.55486	0.0304074	36.9979	35.7084	58.2257	26.4451	171.278	186.648
LOC102180215	1.04039	0.0303995	351.029	134.898	228.668	82.3868	166.942	98.4825
LOC102190186	6.66256	0.0308622	0	56.5382	0	0	0	0
LOC108637851	-1.24257	0.0311295	24.3645	39.676	28.5835	97.6436	58.538	62.8412
ATG9B	-1.17046	0.0311793	42.4122	44.6355	57.167	120.02	147.429	57.2137
LOC102176838	2.29551	0.0311745	15.3406	25.7894	29.6422	6.10273	6.50422	1.87586
SCRT1	-3.69695	0.0313021	0	0	4.2346	15.2568	28.185	10.3172
BRSK2	-1.33294	0.0314542	27.974	72.4086	178.912	173.928	317.623	211.034
NEU4	-3.71068	0.0315464	0	0	4.2346	28.4794	17.3446	8.44136
MEFV	1.19919	0.0317175	72.191	75.3843	74.1054	27.4623	23.8488	45.0206
TLR10	1.31956	0.0317368	143.48	84.3114	241.372	35.5992	42.2774	109.738
PLLP	1.35355	0.0318777	55.0456	58.522	76.2227	14.2397	27.1009	32.8275
LOC102170691	1.02169	0.0318337	473.753	2682.09	1307.43	765.892	794.599	637.792
RGS17	-1.06956	0.0319407	66.7767	115.06	40.2287	132.226	153.933	180.082
C14H8orf46	-1.32447	0.0320294	25.2668	33.7246	101.63	164.774	126.832	109.738
EFNA3	-1.26164	0.0326963	36.9979	59.5139	43.4046	48.8218	127.916	158.51
NTRK2	-1.05726	0.0328812	37.9003	111.093	103.748	183.082	150.681	191.338
CD72	1.12324	0.0329451	142.577	278.724	92.1025	97.6436	56.3699	81.5998
LOC102186893	3.43498	0.032995	27.974	98.198	1655.73	126.123	15.1765	23.4482
KCNIP4	-1.57594	0.0330575	46.9241	365.019	37.0527	239.023	663.431	436.137
LOC106502986	6.62319	0.0331274	0	0	55.0497	0	0	0
LOC108638117	8.32245	0.0332154	129.041	49.595	0	0	0	0
DNAH12	-1.86088	0.0333817	3.60955	11.9028	17.997	50.8561	41.1934	29.0758
CAV3	-2.44763	0.0334255	24.3645	144.817	202.202	1588.74	184.286	252.303
TCF15	-1.06988	0.0334165	61.3623	215.242	107.982	311.239	311.119	184.772
LOC108636449	1.55778	0.0337021	62.2647	178.542	681.77	159.688	53.1178	100.358
FAM43B	-1.41886	0.0340236	18.0477	54.5544	28.5835	115.952	109.488	45.0206
LOC106503871	1.44953	0.0340977	363.662	74.3924	65.6362	61.0273	60.7061	62.8412
XKR4	-1.10256	0.0341154	102.872	110.101	81.516	367.181	160.438	105.048
LOC102178921	-2.36938	0.0341556	4.51194	16.8623	5.29324	104.763	7.58826	25.3241
EYA2	-1.76894	0.0341941	8.12149	6.94329	12.7038	34.5821	33.6052	26.262
LOC108637764	1.02463	0.0342349	179.575	151.761	274.19	156.637	63.9582	76.9102
GUCY1B3	-1.93309	0.0342869	61.3623	703.256	225.492	887.947	1497.06	1395.64
KCNQ2	-1.50422	0.0347357	10.8286	41.6598	97.3957	104.763	149.597	169.765
B4GALT6	-1.05482	0.0349607	35.1931	81.3357	104.806	160.705	138.757	159.448
ARC	-2.09665	0.0350157	7.2191	15.8704	3.17595	64.0786	32.5211	15.9448
NRCAM	-1.24997	0.0354275	92.0435	115.06	194.791	642.82	161.522	151.007
HHATL	-1.28016	0.0355504	52.3385	75.3843	27.5249	94.5923	207.051	75.9723
KCNC2	-2.14043	0.0359662	0	39.676	41.2873	76.2841	149.597	130.372
SCD	1.11944	0.0359831	89.3363	251.942	100.572	65.0957	65.0422	73.1585
GDF6	-2.67	0.0360161	7.2191	9.91899	0	66.1129	8.6723	34.7034
LOC108638089	6.55241	0.0364819	52.3385	0	0	0	0	0
CLEC4E	1.68403	0.0365364	46.9241	67.4491	20.1143	13.2226	18.4286	10.3172
RASGRF1	-2.54888	0.0365666	2.70716	0	23.2903	38.6506	62.8742	49.7102
CLDN2	1.85267	0.0366013	19107.2	5132.09	6647.26	5291.06	1152.33	2108.46
DLGAP2	-3.0085	0.0366858	3.60955	7.93519	0	4.06848	70.4624	18.7586
LOC108635998	-3.80408	0.0372539	3.60955	0	0	37.6335	6.50422	7.50343
RGS7	-1.21774	0.0373039	19.8525	58.522	44.4633	80.3526	85.6389	119.117
LOC102182149	2.7204	0.0377055	0	143.825	187.381	24.4109	3.25211	22.5103
LOC106502364	1.97478	0.0377613	21.6573	122.004	28.5835	26.4451	10.8404	6.5655
SDS	1.78714	0.038032	627.159	2603.73	371.586	514.663	265.589	263.558
SYT12	-1.22768	0.0380958	23.4621	39.676	77.2814	139.346	106.236	82.5378
ERICH4	1.79274	0.0382921	55.948	54.5544	173.618	4.06848	34.6892	43.1447
PRR11	1.35401	0.0384399	219.28	217.226	187.381	60.0101	19.5127	164.138
ARL5C	1.57671	0.0385756	26.1692	55.5463	92.1025	27.4623	11.9244	18.7586
LOC108635363	1.86662	0.0386965	1720.85	3187.96	2155.41	1497.2	181.034	258.868
ACOD1	3.58814	0.0389977	155.211	370.97	29.6422	38.6506	7.58826	0
IL17REL	1.11426	0.0389983	78.5077	153.744	129.155	82.3868	34.6892	49.7102
LOC102189740	1.2477	0.0393885	732.739	729.046	290.07	484.15	65.0422	188.524
LOC108634081	1.31837	0.0395997	132279	88569.6	202274	99046.2	38331.6	32289.1
LOC102190983	1.64226	0.0400843	5072.32	17367.2	45600.2	5095.78	7426.74	9274.24
LOC102168248	-1.61752	0.0401167	13.5358	54.5544	28.5835	194.27	61.7901	40.3309
RALYL	-1.18816	0.0402909	24.3645	39.676	26.4662	85.4382	53.1178	67.5309
ANKAR	-1.02291	0.0410792	39.705	35.7084	65.6362	103.746	86.723	95.6688
DCHS2	-2.68558	0.0415566	3.60955	7.93519	0	25.428	37.9413	11.2551
LOC102168687	2.01843	0.0415649	1368.02	3527.19	16440.8	1114.76	2019.56	2131.91
LGALS7	2.31992	0.0418264	138.065	12.8947	9.52784	18.3082	5.42019	8.44136
LOC108633303	-1.06354	0.0418299	99.2626	119.028	405.463	332.599	445.539	524.302
SYT2	-1.5743	0.04202	10.8286	29.757	12.7038	55.9417	73.7145	29.0758
FABP6	1.65434	0.0421516	181.38	213.258	105.865	128.157	20.5967	10.3172
LOC102169764	1.81081	0.0421836	52.3385	29.757	30.7008	8.13697	19.5127	4.68965
NPAS4	-1.48138	0.0422133	23.4621	9.91899	16.9384	37.6335	62.8742	40.3309
LYPD3	-1.89637	0.0422534	3.60955	37.6922	24.3489	20.3424	99.7314	123.807
P2RX7	-1.20315	0.0428929	27.0716	34.7165	53.9911	53.9074	127.916	84.4136
LOC106502934	-1.04761	0.0431878	47.8265	118.036	203.261	226.818	311.119	224.165
LOC102183687	-1.4427	0.0431782	189.501	95.2223	208.554	1065.94	168.026	106.924
LOC106503306	2.17176	0.0432012	12.6334	59.5139	23.2903	2.03424	9.75633	9.37929
LOC102179617	3.60013	0.0432993	11.731	7.93519	29.6422	4.06848	0	0
LGR6	-1.24321	0.0433547	22.5597	39.676	48.6979	47.8047	122.496	91.917
LOC108636955	1.16738	0.0435596	151.601	52.5706	127.038	34.5821	50.9497	61.9033
LOC108635838	1.55162	0.0437311	183.185	51.5787	150.328	68.1471	8.6723	54.3999
NMUR2	-1.20524	0.0437612	43.3146	179.534	338.768	530.937	491.069	271.999
LOC106503414	-1.3321	0.0438939	16.243	42.6517	21.173	90.5238	57.454	53.462
C15H11orf70	-1.18905	0.0438445	41.5098	19.838	46.5806	62.0444	106.236	77.8481
BSN	-1.65613	0.0439684	16.243	27.7732	31.7595	15.2568	89.9751	133.186
LOC102177855	1.1774	0.0441939	65.8743	82.3276	93.1611	44.7533	43.3615	18.7586
SLC8A3	-2.2792	0.0446233	6.31671	43.6436	0	98.6607	86.723	57.2137
MAGI2	-1.48573	0.044637	16.243	22.8137	67.7535	45.7704	156.101	96.6067
INSL5	2.84734	0.044706	8933.63	205.323	4185.9	77.3012	734.977	1039.23
PHF21B	-1.67603	0.044917	24.3645	238.056	78.34	44.7533	570.204	473.654
LOC102186409	2.16899	0.0454051	5462.15	2645.39	35218.1	4203.76	3505.78	1924.63
GAPT	1.03647	0.0455667	101.97	211.274	151.387	101.712	40.1094	84.4136
XIRP2	-2.73797	0.045666	0	4.9595	4.2346	20.3424	29.269	11.2551
RGS11	-1.37298	0.0456557	10.8286	24.7975	33.8768	45.7704	66.1263	67.5309
TMEM91	1.59341	0.0456268	21.6573	42.6517	86.8092	17.2911	20.5967	12.1931
MX2	2.51825	0.0458141	246.352	2048.27	2842.47	719.105	113.824	63.7792
SOX2	-1.84487	0.046089	5.41432	15.8704	9.52784	14.2397	53.1178	43.1447
LOC102174373	-3.24361	0.0463216	0	9.91899	0	9.15409	65.0422	19.6965
KIAA2012	-1.44263	0.0463201	31.5836	102.166	81.516	43.7362	368.573	172.579
GPR75	1.50717	0.0463984	204.842	39.676	618.251	157.654	72.6305	73.1585
LOC102178379	1.68193	0.0465566	84.8244	40.6679	64.5776	8.13697	8.6723	42.2068
LOC108635638	2.43825	0.0466358	24.3645	78.36	20.1143	0	7.58826	15.0069
LOC102173595	2.26265	0.0467246	8.12149	49.595	45.5219	2.03424	4.33615	15.0069
LOC102184551	-7.76614	0.0469549	0	0	0	0	68.2943	49.7102
C9	1.5354	0.0473707	338.395	298.562	110.099	198.339	16.2606	43.1447
LOC102174188	1.79324	0.0476067	23.4621	24.7975	40.2287	12.2055	8.6723	4.68965
GCNT7	-1.09428	0.0478542	48.7289	204.331	171.501	291.914	436.867	177.269
IL2RA	1.10027	0.0478228	70.3862	220.202	123.862	78.3183	44.4455	70.3447
LOC106502659	-1.37501	0.0479301	23.4621	31.7408	23.2903	117.986	50.9497	34.7034
LOC102178941	3.22493	0.0480684	0	23.8056	177.853	11.1883	0	10.3172
ADGRA1	-1.63536	0.048416	47.8265	14.8785	8.46919	126.123	49.8657	45.9585
LOC108637280	2.02866	0.0485252	25.2668	25.7894	15.8797	4.06848	8.6723	3.75172
LRFN5	-1.28815	0.0488247	247.254	99.1899	68.8122	84.421	530.094	400.496
TMPRSS13	-1.73744	0.0488622	19.8525	2.9757	13.7624	41.702	41.1934	39.393
LOC108635857	2.88948	0.0491656	39.705	6.94329	11.6451	4.06848	0	3.75172
LOC102183851	1.27348	0.0496506	113.701	177.55	45.5219	28.4794	42.2774	68.4688
RPA4	-2.61397	0.0499645	0.902387	3.9676	3.17595	6.10273	18.4286	24.3862
C26H10orf131	6.01009	0.00592203	16.243	5.95139	13.7624	0	0	0
SLC25A31	5.82908	0.0413723	0	15.8704	15.8797	0	0	0
LOC108635189	-6.21321	0.0230949	0	0	0	34.5821	0	5.62757
LOC102180330	-6.09481	0.0254945	0	0	0	0	17.3446	19.6965
WFDC5	6.04465	0.00719372	3.60955	8.92709	24.3489	0	0	0
LOC102179054	-6.11359	0.00479279	0	0	0	21.3595	8.6723	7.50343
LOC108635518	6.02956	0.0280904	12.6334	23.8056	0	0	0	0
LOC102171192	5.49775	0.0234731	9.92626	8.92709	6.35189	0	0	0
DPY19L2	-6.06176	0.00564605	0	0	0	8.13697	20.5967	7.50343
OVN	-6.01	0.00600097	0	0	0	11.1883	16.2606	7.50343
LOC108637364	5.55093	0.0209549	11.731	5.95139	8.46919	0	0	0
C3H1orf141	5.29564	0.0399557	3.60955	10.9109	7.41054	0	0	0
TMC3	-6.07056	0.00599453	0	0	0	14.2397	4.33615	17.8207
PRSS56	5.35245	0.0398016	8.12149	1.9838	12.7038	0	0	0
LOC102179328	5.54149	0.0225891	10.8286	10.9109	4.2346	0	0	0
GJD2	-5.89287	0.0106625	0	0	0	8.13697	4.33615	19.6965
BMP8B	-5.40522	0.0363845	0	0	0	4.06848	15.1765	3.75172
PATL2	-5.9371	0.0359979	0	0	0	0	23.8488	9.37929
LOC102175547	5.99454	0.0058621	16.243	11.9028	7.41054	0	0	0
LOC106502342	5.84656	0.0088145	11.731	11.9028	8.46919	0	0	0
LOC102169204	-6.39792	0.0133096	0	0	0	0	26.0169	19.6965
C6H4orf22	-5.67848	0.0163841	0	0	0	7.11985	14.0925	6.5655
CRHR1	-5.87552	0.0403396	0	0	0	10.1712	21.6807	0
LOC108638251	-4.64125	0.0378171	0.902387	0	0	5.08561	4.33615	16.8827
LOC108637883	5.7846	0.0444416	18.0477	0	12.7038	0	0	0
GALR1	-6.04464	0.00606991	0	0	0	19.3253	10.8404	5.62757
LOC102173955	-5.2593	0.045476	0	0	0	4.06848	5.42019	11.2551
LOC106502140	5.4865	0.0254962	12.6334	4.9595	7.41054	0	0	0
LOC102174261	-5.69706	0.0175319	0	0	0	8.13697	16.2606	3.75172
GSC	-6.41805	0.0144743	0	0	0	0	37.9413	8.44136
TAAR1	5.73182	0.0132829	6.31671	14.8785	8.46919	0	0	0
LOC108638314	5.45887	0.0292238	9.92626	2.9757	11.6451	0	0	0
MSMP	5.50873	0.022995	9.92626	5.95139	9.52784	0	0	0
LOC102190602	-5.65293	0.016409	0	0	0	8.13697	9.75633	9.37929
MSI1	-5.9477	0.00863709	0	0	0	4.06848	16.2606	13.131
LOC108636025	-6.34969	0.0172314	0	0	0	37.6335	0	6.5655
LOC108634524	-5.78512	0.0474594	0	0	0	22.3767	0	7.50343
LOC102173761	5.91375	0.0351068	13.5358	0	20.1143	0	0	0

## Sheet: SP vs. CON
Table S2: Detail information of the expression levels of DEGs of three comparisons in colonic epithelium (SP vs. CON)
Gene id	log2FoldChange	pvalue	SP1	SP2	SP3	CON1	CON2	CON3
HOXD11	2.57067	2.37723e-35	3880.82	3929.15	3332.78	511.211	659.574	704.762
LOC106503629	-4.04434	1.55025e-28	68.9279	177.911	185.648	2365.2	2221.53	2547.98
LOC108634521	-13.2036	1.30028e-27	0	0	0	1672.23	1189.89	1743.14
SLC34A2	-5.13505	4.2939e-27	135.135	161.425	48.9134	1988.04	5167.87	5027.16
KCNQ3	-2.41139	6.82904e-24	182.296	134.635	143.405	798.625	870.976	777.74
GAP43	-1.86492	2.30393e-20	236.713	241.107	214.552	807.713	884.264	832.995
LOC108636006	3.12121	1.04206e-19	96224.2	176622	100824	10168.5	12347.1	20428.7
LOC102176897	1.80351	2.98484e-19	3031.01	2877.49	2990.38	988.341	698.23	862.186
LOC102180443	-1.66173	4.38428e-19	3088.15	4189.49	3965.32	12306.5	11920.6	11347.1
HOXD10	2.45606	6.24998e-19	3434.6	3054.71	2893.67	374.888	698.23	636.996
LOC102173052	2.28886	1.63631e-18	17559.4	15783.9	24663.4	4187.38	3032.11	4649.76
LRRC14B	-5.09867	1.66391e-18	19.9528	8.92989	14.4517	221.525	855.272	397.21
PLA2G2F	2.33772	2.70765e-18	1165.43	897.111	1148.35	187.444	179.994	266.892
SCG2	-2.39708	6.90239e-18	747.323	495.266	932.689	4397.55	3415.05	3633.28
RAMP1	-1.37455	2.04556e-16	1510.97	1640.35	1834.25	4563.41	4119.32	4241.08
ASCL2	2.28182	2.28302e-16	3699.43	4033.56	2177.76	644.125	648.702	745.421
LOC108638496	2.55964	5.01028e-16	1519.13	1669.2	961.592	203.348	196.906	303.381
TAC1	-2.32484	6.48309e-16	293.85	421.079	589.184	2209.57	2272.27	2045.48
CAMK2B	-2.52252	6.19721e-16	104.299	74.8737	104.497	678.206	478.372	468.104
BCAN	-3.16684	8.28793e-16	84.346	57.0139	40.02	380.568	665.614	586.954
HOXD13	2.80082	1.00807e-15	3602.39	2979.84	3012.62	254.469	677.694	445.168
NMU	-2.35635	1.32015e-15	93.4154	91.3597	115.613	457.818	631.79	445.168
LOC108634131	-2.93215	1.07157e-14	39.9056	26.7897	34.4617	282.87	202.946	282.53
FAIM2	-1.90768	2.33919e-14	235.806	165.547	231.227	731.599	834.735	801.719
VIP	-2.29615	3.28028e-14	997.641	596.242	1056.08	5576.74	3416.25	4013.81
PRSS22	5.441	3.79224e-14	382.731	585.938	433.55	20.4484	12.0801	0
LOC102172205	-1.57453	5.57668e-14	556.865	458.172	618.087	1473.42	1694.84	1689.97
KLHL31	-2.22239	8.93325e-14	150.553	267.897	266.8	1145.11	1114.99	938.292
LOC108636587	-2.19631	9.91606e-14	138.763	232.864	154.522	922.451	744.135	751.676
CILP	-2.45453	1.73971e-13	1064.75	917.718	1960.98	8320.24	7847.24	5436.88
LRRC4	-3.52543	2.9111e-13	13.6042	14.4252	21.1217	124.963	222.274	213.722
CA14	-2.8973	4.96952e-13	206.784	95.4812	267.912	1065.59	1780.61	1389.72
LRFN5	-4.79049	8.36531e-13	14.5111	8.92989	17.7867	94.29	590.717	445.168
LOC108634094	2.14605	1.0878e-12	3079.99	3639.96	1815.35	749.776	570.181	608.847
MAP2	-1.12753	1.35641e-12	1328.68	1151.27	1222.83	2625.35	2718.02	2745.03
ENTPD3	-2.39349	1.71735e-12	261.2	221.874	485.799	1523.41	1983.55	1573.2
CADPS	-1.87411	2.53665e-12	211.318	242.481	322.383	966.756	1073.92	800.676
HOXB2	-1.75118	2.76243e-12	575.004	636.083	923.795	2683.29	2220.32	2276.92
DNER	-2.50671	2.86093e-12	165.064	94.1074	234.562	847.474	1006.27	941.42
CHRNA3	-2.23633	3.34281e-12	157.809	93.4204	183.425	735.007	643.87	660.975
LTB	1.52136	3.31476e-12	2185.74	2826.66	2162.19	894.051	706.686	898.675
LDB3	-2.98842	4.29164e-12	505.169	223.934	890.445	4625.89	4571.11	3640.57
ZYX	-1.25794	9.57935e-12	13217.8	10994.1	13784.7	29067.4	34326.8	27472.2
CHL1	-1.99847	1.55161e-11	1056.59	760.415	1566.34	3903.38	5071.23	4535.08
LOC108634145	-1.92681	1.88595e-11	77.0904	88.612	97.8267	303.318	366.027	331.53
RAB6B	-1.26986	1.9781e-11	490.658	444.434	416.875	1149.66	1053.39	1058.19
TMEM59L	-1.83053	2.12457e-11	670.233	471.911	870.435	2565.14	2480.05	2104.9
LOC108637993	-9.20546	2.67629e-11	0	0	0	53.3931	115.969	118.85
MAP6	-2.50212	5.41421e-11	131.507	63.8831	131.177	454.41	676.486	712.06
LECT1	-2.06432	5.73201e-11	496.099	467.102	830.415	2626.49	3026.07	1842.18
CFHR5	2.20381	5.73537e-11	1881.01	2047.69	910.455	351.031	375.691	324.232
KCNJ10	-2.54832	6.23722e-11	34.4639	41.9018	53.36	297.638	187.242	271.062
SLC9A3	-2.76237	7.3912e-11	424.451	947.943	562.504	2124.36	5742.88	5267.99
F5	2.04619	7.35127e-11	3917.1	3925.03	2209.99	1034.92	608.837	790.251
ROBO2	-1.39297	1.12663e-10	419.009	318.729	384.637	925.859	1054.59	964.356
NEFM	-1.86141	1.16985e-10	233.992	160.738	138.958	682.75	604.005	653.677
CHRM4	-2.06709	1.16586e-10	64.3932	63.1962	57.8067	284.006	216.234	277.317
PLCE1	-1.2186	1.15539e-10	751.858	715.079	738.147	1767.65	1886.91	1477.29
DZIP1	-1.39397	1.2643e-10	1487.39	1046.86	1298.43	3263.8	3797.99	3007.75
MMD	-1.28817	1.33384e-10	3967.89	3881.07	4613.42	11350	10832.2	8250.72
INA	-1.74877	1.47765e-10	192.273	158.677	207.882	691.838	495.284	687.038
ALDOC	-1.36009	1.53319e-10	574.097	448.555	612.529	1353	1490.69	1349.06
SNAP25	-1.8663	1.68021e-10	675.675	389.481	760.38	2220.93	2434.14	1993.35
LOC102175670	2.33294	1.874e-10	4608.19	5249.4	2074.37	800.897	604.005	963.313
LOC102173852	-1.40504	2.08015e-10	233.992	201.953	198.988	558.924	570.181	552.55
LOC102174380	-2.57872	2.21598e-10	139.67	153.869	58.9184	571.42	664.406	877.825
LOC102175708	-4.00351	2.3867e-10	9.06946	17.1729	11.1167	351.031	154.625	99.042
LOC102168903	3.87524	2.93487e-10	3215.12	3655.76	4102.05	51.1211	165.497	530.656
LOC102181163	-2.1737	3.75923e-10	345.546	149.747	331.277	1186.01	1205.59	1330.29
RERG	-2.85428	3.83758e-10	177.761	136.009	494.692	1852.85	2213.08	1767.12
GFRA1	-2.27032	4.05136e-10	1654.27	1273.54	3452.84	9609.63	11563.1	9598.73
MATN2	-1.34615	4.14379e-10	2347.18	2472.89	3359.46	6124.3	7337.46	7328.06
GPR37L1	-2.1444	4.66055e-10	114.275	113.341	186.76	786.128	492.868	547.337
SPTB	-3.73014	4.97023e-10	86.1599	50.8317	232.338	671.39	2696.28	1517.95
MS4A1	2.18523	5.12434e-10	787.229	1012.51	533.6	146.547	140.129	226.233
LOC106503728	6.86911	5.37208e-10	3339.38	4919	193.43	31.8087	21.7442	18.7658
WDR17	-2.06652	5.39333e-10	243.968	197.145	372.409	1389.36	1168.15	843.42
TNFRSF13C	1.61864	5.89462e-10	812.624	981.602	673.67	226.069	285.091	292.956
UPK3A	3.10074	6.21882e-10	842.553	1002.9	281.252	57.9372	77.3127	112.595
KCNIP4	-3.2743	6.54485e-10	22.6736	60.4485	71.1467	266.966	739.303	484.784
PPFIA2	-3.37273	7.23724e-10	9.06946	11.6776	7.78167	111.33	83.3527	104.255
LOC108637411	4.92408	7.74468e-10	279.339	481.527	575.844	26.1285	18.1202	0
KCNK7	1.59202	7.79729e-10	2318.15	3105.54	2094.38	841.794	658.366	993.547
KIF5A	-1.87325	8.11351e-10	382.731	202.64	376.855	1064.45	1211.63	1242.72
ADCYAP1	-2.82574	8.34452e-10	66.2071	36.4065	81.1517	650.942	332.203	312.764
ELAVL4	-2.16699	8.98269e-10	222.202	146.313	365.739	1112.17	1112.58	1063.4
MYOM2	-4.33171	1.02997e-09	17.232	12.3645	72.2584	228.341	1043.72	758.974
EPB41L3	-1.86217	1.04303e-09	1214.4	925.275	1858.71	3899.97	5775.5	4853.06
PRSS33	4.05131	1.11639e-09	876.11	805.064	115.613	29.5366	51.9445	27.1062
MATN4	1.90628	1.24533e-09	2679.12	2842.45	1356.23	604.365	567.765	663.06
NEFL	-2.43048	1.245e-09	174.134	90.6728	271.247	1032.65	1019.56	827.782
PALD1	-1.67125	1.26617e-09	594.957	588.686	697.015	1387.09	2542.86	2057.99
PCSK2	-1.77091	1.30068e-09	187.738	122.271	172.308	462.362	576.221	603.635
HAP1	-2.41223	1.35157e-09	250.317	129.14	87.8217	884.963	808.159	796.506
SEZ6L	-3.22517	1.54374e-09	72.5557	61.8223	223.445	1716.53	805.743	811.102
SCN7A	-1.58167	1.83639e-09	891.528	794.074	1391.81	2902.54	3313.57	2987.94
LOC108637766	-2.11192	1.91966e-09	324.687	340.023	201.212	808.849	1269.62	1669.12
LOC102171764	2.96041	2.00969e-09	618.537	1223.4	745.929	176.084	44.6964	111.553
FAM131B	-1.76994	2.13918e-09	658.443	454.738	831.527	1739.25	2641.92	2244.6
LOC102171242	2.97093	2.21394e-09	93147	91920.9	19254.1	7281.91	7161.09	11617.1
SYT11	-1.81831	2.26452e-09	606.747	426.574	909.344	2086.88	2419.65	2336.35
FGF13	-1.5006	2.28961e-09	406.312	340.023	532.489	1266.67	1275.66	1070.7
TUBB4A	-1.31764	2.39841e-09	259.387	238.36	226.78	563.468	659.574	583.826
CREB3L3	4.76372	2.67445e-09	1222.56	701.34	71.1467	19.3124	13.2881	40.6593
TMEM35A	-1.60036	3.08016e-09	381.824	254.159	402.424	929.267	1015.94	1197.89
SCN11A	-2.16039	3.10232e-09	69.8348	50.1448	46.69	273.782	271.802	200.169
BEST2	-1.79036	3.26005e-09	114.275	153.869	168.973	432.825	462.668	615.103
FNDC5	-1.81962	3.40804e-09	134.228	149.061	202.323	673.662	594.341	443.082
B3GNT6	-1.98744	3.63602e-09	170.506	206.074	273.47	632.765	769.503	1171.82
45172	-2.54049	3.78081e-09	47.1612	25.4159	43.355	197.668	286.299	186.616
VAT1L	-2.62364	3.84529e-09	224.016	144.252	459.119	1129.21	2239.65	1720.2
GAL	-1.73734	3.92869e-09	885.179	608.607	552.499	2980.93	1839.8	2002.73
KIF1A	-2.51803	4.49333e-09	309.269	104.411	335.723	1198.51	1772.15	1313.61
ST6GAL1	1.7209	4.56981e-09	7719.02	9359.22	15584.5	2898	3331.69	3678.11
GCNT3	1.8515	4.64859e-09	10213.1	11430.3	5665.06	2266.37	2066.91	3233.98
LOC102188608	-2.11238	5.07733e-09	63.4862	54.9532	73.37	221.525	356.363	249.169
KITLG	-1.46839	5.30123e-09	1894.61	2176.83	3095.99	6053.87	7769.92	6005.07
ADGRB1	-2.06672	5.56709e-09	120.624	77.6214	61.1417	341.943	363.611	382.615
LOC108637984	-1.26874	5.66401e-09	1470.16	1146.46	1219.5	2779.85	3694.1	2769
TFF2	-2.60005	5.82076e-09	55972.2	75584.7	58484.8	154843	323528	673870
PLP1	-1.41675	6.18987e-09	423.544	339.336	476.905	983.797	1290.16	1032.12
ATP2B3	-3.08955	6.37693e-09	36.2778	26.1028	71.1467	593.004	229.522	305.466
LGI1	-1.84093	6.5724e-09	140.577	85.8644	121.172	356.711	419.18	466.018
SYP	-1.60057	7.02911e-09	412.66	311.172	541.382	1095.13	1368.68	1366.78
LOC102168346	-1.20833	8.24291e-09	717.394	675.237	782.614	1541.58	1987.18	1496.05
CKB	-1.34624	8.27283e-09	60747.2	59774.7	81039.4	164058	209318	139089
LOC102181148	-1.19636	9.50825e-09	1778.52	1205.54	1452.95	3466.01	3416.25	3282.98
DNAJC12	1.26306	1.00194e-08	6055.68	7284.73	5362.68	2893.45	2105.56	2794.03
SLC10A4	-2.28766	1.00923e-08	36.2778	36.4065	57.8067	251.061	177.578	204.339
KLHL7	-1.30817	1.2806e-08	678.396	626.466	784.837	2106.19	1540.21	1525.25
KIAA1456	-1.52727	1.56735e-08	373.662	303.616	346.84	1272.35	873.392	804.846
ZNF385D	-2.26123	1.58855e-08	213.132	141.504	410.205	1330.28	1327.6	999.803
DIRAS3	-1.63549	1.764e-08	603.119	430.696	827.08	1657.46	2164.76	1952.69
DYSF	-1.1003	2.28265e-08	3801.01	3196.22	3293.87	7446.64	8458.49	6159.37
MYLK	-2.06213	2.34281e-08	60203.1	42923.9	119575	366576	311843	251585
GALNT16	-1.72639	2.3288e-08	601.305	471.911	968.262	2581.05	2214.28	1952.69
CCDC80	-1.00691	2.36481e-08	4142.93	4069.97	4827.97	9386.96	9242.49	7575.15
TMEM63C	-2.39964	2.59405e-08	20.8598	28.8504	24.4567	122.691	146.169	124.063
SYT1	-2.32807	2.6309e-08	389.08	148.374	434.662	1138.3	1934.03	1801.52
ANO3	-2.88389	2.70677e-08	47.1612	30.2243	34.4617	291.958	405.892	127.191
SNAP91	-2.29979	2.85977e-08	137.856	74.8737	214.552	649.806	861.312	584.869
KCNQ2	-2.67799	2.88814e-08	17.232	22.6682	34.4617	117.01	166.705	188.701
CEND1	-2.08774	3.03635e-08	144.204	70.7522	171.197	577.1	504.948	552.55
LOC102172669	1.38912	3.04828e-08	1266.1	1162.95	971.597	446.457	340.659	510.848
LOC102179319	-1.16485	3.08632e-08	1192.63	908.102	1222.83	2333.39	2784.46	2330.09
LOC102180339	3.09634	3.1922e-08	108.834	248.663	112.278	21.5845	15.7041	17.7233
GNG4	-1.35591	3.55129e-08	544.168	401.845	575.844	1517.73	1222.51	1150.97
CNR1	-2.16267	3.93258e-08	155.088	98.9158	255.683	585.052	855.272	834.038
PHOX2A	-3.22707	4.07823e-08	25.3945	6.18223	25.5683	185.172	160.665	181.403
EEF1A2	-2.28299	4.304e-08	586.794	217.065	714.802	1883.53	2686.62	2812.79
LOC102173702	1.56791	4.41882e-08	966.804	1202.79	1371.8	519.163	308.043	366.977
TPH2	-1.87001	4.95309e-08	48.9751	60.4485	55.5834	228.341	193.282	182.446
LOC102178303	6.09547	5.37539e-08	121.531	133.262	43.355	0	0	4.17019
DDAH1	-1.38924	5.37461e-08	378.196	390.168	474.682	1354.14	999.025	900.761
LOC106503287	-1.71942	6.37971e-08	312.896	162.799	251.237	661.166	863.728	865.314
NKX3-2	-1.95967	6.6977e-08	277.525	163.486	403.535	1055.37	1301.03	921.612
LOC102179419	8.5071	6.84338e-08	121.531	89.9859	14.4517	0	0	0
MOXD1	-3.30373	7.07243e-08	88.8807	28.1635	255.683	1397.31	1185.06	1084.25
DKK3	-2.0706	7.06581e-08	6775.79	6415.1	15662.3	50973.4	41788.7	28431.3
LOC108634337	-1.77379	7.21041e-08	501.541	580.443	1090.55	2442.45	2809.83	2170.58
ENPEP	-1.29335	7.64796e-08	341.919	395.663	480.24	1108.76	1015.94	858.016
CCDC69	-1.32518	7.76322e-08	2019.77	1700.11	2838.09	5226.85	6151.19	5048.01
LOC102174166	8.8546	8.12356e-08	83.439	195.084	8.89334	0	0	0
OGDHL	-2.51523	8.69633e-08	35.3709	24.7289	64.4767	188.58	247.642	268.977
SYT4	-2.0397	8.77632e-08	192.273	122.958	277.917	1087.17	664.406	680.783
SCD5	-1.42395	8.97462e-08	858.878	631.275	914.902	1696.08	2691.45	2062.16
LOC102168295	-1.73192	8.96477e-08	6514.59	3953.2	6320.94	12199.8	25619.5	17944.3
EMILIN1	-1.00228	9.58713e-08	14719.7	10882.1	14502.8	25420.8	27720.2	27190.7
PYGM	-1.70452	1.02083e-07	1213.49	1155.39	2291.15	5323.41	5852.81	4005.47
PNCK	-2.04396	1.06424e-07	337.384	326.972	805.959	2203.89	2203.41	1648.27
TRPC6	-1.45106	1.15854e-07	529.656	520.682	829.304	1513.18	2027.04	1594.05
LOC102169696	1.48047	1.17437e-07	733.719	769.345	744.817	311.271	187.242	306.509
PSMC3IP	1.33155	1.19331e-07	1578.99	1947.4	1978.77	719.103	907.216	561.933
LOC102176997	-1.74285	1.21296e-07	455.287	513.126	259.018	1028.1	1565.58	1520.03
RAB3C	-1.58786	1.23393e-07	214.039	153.869	165.638	406.697	613.669	582.784
CAV3	-3.85261	1.31421e-07	63.4862	60.4485	32.2383	1774.47	205.362	280.445
TNFSF11	2.64103	1.30805e-07	137.856	206.761	233.45	47.713	24.1602	20.8509
FBN2	-1.771	1.33519e-07	399.963	333.154	681.452	1215.55	1831.34	1774.41
PLK4	1.09863	1.38422e-07	2140.39	2421.38	1956.53	947.444	903.592	1192.67
NGB	-2.28602	1.43399e-07	459.822	162.112	623.645	2136.86	2163.55	1766.07
EMILIN3	-3.57309	1.44815e-07	40.8126	15.799	153.41	1184.87	555.685	744.379
TMEFF2	-1.48659	1.4845e-07	147.832	140.131	116.725	315.815	414.348	405.551
ATP1B2	-1.39047	1.5155e-07	445.31	298.808	466.9	1084.9	1169.35	916.399
SYCP2L	1.59302	1.59638e-07	342.826	304.99	300.15	124.963	105.097	84.4463
HOXD12	4.42924	1.62776e-07	138.763	105.098	84.4867	4.5441	0	10.4255
RLBP1	-2.39664	1.65909e-07	33.557	28.8504	63.365	228.341	258.514	169.935
CDCA7	1.22515	1.72163e-07	6624.33	7854.87	4913.57	2632.17	2539.24	3124.51
COL2A1	-2.59085	1.75602e-07	113.368	48.771	152.298	969.028	478.372	439.955
PTPRZ1	-2.50114	2.00029e-07	138.763	81.7429	339.058	1083.77	1170.56	903.888
KCNN3	-2.07216	2.08562e-07	1035.73	771.406	2306.71	4597.49	6876	5817.41
C1QTNF3	-1.38021	2.08746e-07	1881.91	1983.81	3309.43	5940.27	6704.46	6026.96
LOC108638497	2.20206	2.07898e-07	332.849	258.967	553.61	98.8341	56.7765	92.7867
ADM2	2.39974	2.13924e-07	874.296	890.929	335.723	169.268	79.7287	149.084
DISC1	-1.31263	2.26612e-07	195.9	193.023	191.207	560.06	474.748	406.593
CMTM5	-2.10598	2.35263e-07	93.4154	103.724	155.633	299.91	693.398	522.316
RBPMS2	-1.74293	2.39371e-07	4877.56	2939.31	7252.52	16713.2	20148.4	13570.8
CBLN2	-1.32469	2.39105e-07	168.692	132.575	156.745	383.976	367.235	394.083
COCH	-1.0831	2.38952e-07	289.316	306.364	291.257	638.445	670.446	571.316
UCHL1	-1.73314	2.43823e-07	1757.66	903.98	2335.61	5905.05	5535.1	5165.82
GRID1	-3.89752	2.48375e-07	14.5111	6.86915	4.44667	54.5291	224.69	107.382
LGI4	-1.38597	2.54852e-07	2339.92	1829.25	3172.7	7250.1	6830.09	5102.22
RESP18	-1.82761	2.59177e-07	69.8348	111.28	118.948	287.414	431.26	346.126
CD79B	1.95961	2.60317e-07	2068.74	2011.29	848.202	332.855	404.684	529.614
ZNF584	-1.2621	2.68396e-07	226.736	236.299	256.795	662.302	579.845	483.742
PEG10	-1.47697	2.77955e-07	2397.97	1786.67	3289.42	5667.62	8603.45	6528.43
GNG3	-2.46704	2.90479e-07	110.647	31.5981	106.72	439.641	507.364	423.274
RBPJL	2.18201	3.03767e-07	336.477	237.673	266.8	34.0807	76.1047	75.0634
GRB14	-2.80988	3.12097e-07	265.735	232.864	1018.29	2356.11	5304.37	2966.05
ART5	-2.87005	3.1527e-07	778.16	768.658	105.608	4349.84	3967.11	3771.93
LOC102175459	-2.87315	3.25669e-07	50.789	70.7522	270.135	874.738	926.544	1058.19
L1CAM	-1.41786	3.34714e-07	1150.01	784.457	1505.2	2704.87	3255.59	3223.56
LOC102179515	-1.41159	3.44482e-07	2283.69	2218.74	1899.84	7954.44	4456.35	4622.65
LOC106501936	-1.7685	3.48161e-07	83.439	118.149	146.74	488.49	366.027	330.487
ADCYAP1R1	-2.08989	3.50949e-07	340.105	150.434	410.205	1694.95	928.96	1204.14
HOXC6	-3.54539	3.51766e-07	7.25557	5.49532	21.1217	160.179	154.625	71.9357
TMEM130	-2.29756	3.71593e-07	115.182	49.4579	168.973	480.538	517.029	634.911
CPB2	3.03143	3.77064e-07	147.832	165.547	270.135	43.1689	15.7041	12.5106
PRPH	-1.82983	3.89465e-07	970.432	434.817	1198.38	2738.95	3235.05	3274.64
SCRN3	-1.04429	3.91572e-07	458.008	497.326	399.089	875.874	1007.48	913.271
MCUB	1.28907	4.23594e-07	3202.43	4340.62	3057.08	1738.12	1117.41	1482.5
LINGO1	-2.21333	4.35382e-07	353.709	158.677	410.205	1948.28	1520.89	803.804
CAMK1G	-3.35493	4.37995e-07	3.62778	8.92989	8.89334	76.1136	83.3527	60.4677
MRVI1	-1.35906	4.51498e-07	5108.83	4692.32	7803.9	14002.6	18452.4	12700.3
LOC108637520	-2.73272	4.58669e-07	30.8362	14.4252	33.35	240.837	166.705	110.51
FRZB	-1.90038	4.64284e-07	1967.17	1749.57	4654.55	9531.24	12208.2	9503.86
MYL9	-1.86578	4.81632e-07	84106.5	63642.7	176130	402776	456127	321521
ANKRD34A	-2.37258	4.91652e-07	73.4626	31.5981	102.273	310.134	433.676	323.19
KIT	-1.44019	5.09337e-07	503.355	600.364	962.704	1799.46	1831.34	1971.46
CALY	-1.88957	5.13357e-07	334.663	199.205	560.28	1491.6	1245.46	1309.44
SOX10	-1.65239	5.21858e-07	693.814	388.107	861.542	1760.84	2453.47	1889.1
LOC102184553	-2.26558	5.45293e-07	144.204	138.757	353.51	627.085	1328.81	1097.8
KERA	-3.01048	5.5462e-07	19.0459	9.61681	45.5784	163.587	215.026	210.594
LGALS7	3.21995	5.58461e-07	142.391	111.967	80.04	20.4484	6.04005	9.38292
TBX3	-2.01511	5.674e-07	124.252	88.612	225.668	469.178	683.734	613.018
LOC102181650	-2.77217	5.922e-07	33.557	25.4159	73.37	168.132	445.756	283.573
LOC102172427	7.93285	5.96967e-07	77.0904	59.0747	15.5633	0	0	0
SULT4A1	-1.93742	6.338e-07	223.109	121.584	350.175	930.403	825.071	898.675
CNTNAP4	-2.84663	6.47083e-07	52.6029	33.6588	134.512	274.918	733.262	571.316
GPX3	2.06354	6.59671e-07	19768.7	20612.9	5925.19	3744.33	4078.24	3255.87
SLC18A3	-2.66447	6.68778e-07	34.4639	19.2336	75.5934	226.069	277.842	307.551
S1PR3	-1.03464	7.30481e-07	526.029	532.359	464.677	1036.05	1175.39	911.186
CLIP3	-1.06413	7.34031e-07	1435.7	1003.58	1289.53	2474.26	2881.11	2438.52
LOC106503492	-10.4996	7.48646e-07	0	0	13.34	12711	2647.96	3680.19
GALNT13	1.69614	7.46572e-07	277.525	388.107	266.8	74.9776	109.929	103.212
WFIKKN2	-3.32639	7.5467e-07	106.113	43.9626	156.745	216.981	1828.93	1024.82
RET	-1.70742	7.88695e-07	916.015	540.602	1252.85	2226.61	2963.25	3652.04
KIAA0319	-1.82536	8.27843e-07	49.882	61.1354	70.035	176.084	200.53	263.764
LOC108637841	3.05736	8.34739e-07	2579.35	1166.38	443.555	262.421	67.6486	173.063
ABAT	-1.90341	8.42709e-07	104.299	70.7522	160.08	337.399	451.796	458.721
HAND1	-2.09969	8.58799e-07	707.418	473.971	1597.47	4296.44	4618.22	2987.94
LRRN1	-2.37163	8.61717e-07	450.752	223.247	1058.31	3213.81	3308.74	2433.3
LDOC1	-2.01318	8.81901e-07	91.6015	54.9532	50.025	279.462	317.707	197.041
EVX2	4.59818	8.83835e-07	63.4862	49.4579	78.9284	0	4.83204	3.12764
ETV4	1.29636	9.02235e-07	3441.86	2841.77	2444.56	863.378	1430.28	1260.44
PHGDH	2.42512	9.26974e-07	7774.34	8050.64	1645.27	915.635	1019.56	1317.78
RPL22L1	1.08033	9.68866e-07	10439.9	13001.2	8105.17	5012.14	5037.4	4870.78
SLC5A9	3.26873	9.94929e-07	1796.66	1772.24	1239.51	391.928	50.7364	56.2975
SYNGR3	-1.75636	1.00704e-06	186.831	107.159	162.303	354.439	593.133	591.124
KCNG2	-2.48403	1.02118e-06	51.6959	42.5887	135.623	572.556	329.787	376.359
LOC102184629	1.62787	1.04761e-06	78773.7	73381.8	38846.1	17223.3	16438.6	28139.4
FRRS1L	-1.74314	1.13964e-06	625.793	451.99	1061.64	1824.45	3027.27	2304.03
LOC102186539	-2.2038	1.1641e-06	1092.87	923.214	2633.54	4227.14	10602.7	6583.68
NLGN3	-1.67161	1.20685e-06	175.948	108.533	224.557	530.523	473.54	611.975
ADAM23	-1.13404	1.24739e-06	1856.52	1380.7	2047.69	3219.49	4294.48	4080.53
CXCL10	1.12078	1.25696e-06	7538.53	7267.56	5844.03	3871.57	2511.45	3113.05
SEZ6	-2.87729	1.2661e-06	28.1153	7.55606	30.015	174.948	170.329	131.361
PNLIPRP2	1.49537	1.26527e-06	2317.25	3914.73	2352.29	912.227	810.575	1321.95
KCNA5	-2.18893	1.36087e-06	182.296	133.948	470.235	1089.45	1354.18	1134.29
LOC102188361	-1.75104	1.3584e-06	253.945	282.322	254.572	485.082	1194.72	983.122
CDH2	-1.9092	1.40659e-06	247.596	337.275	687.01	1856.26	1670.68	1244.8
MAP1A	-2.32976	1.40316e-06	2333.57	1268.73	6091.94	18208.2	17865.3	12652.4
HOXB3	-1.60158	1.4541e-06	837.111	575.635	1245.07	2143.68	3401.76	2514.62
LOC102175702	4.69614	1.45617e-06	299.292	208.135	51.1367	5.68012	0	15.6382
PLA2G2C	-1.85919	1.51685e-06	348.267	250.724	444.667	710.015	1775.78	1296.93
LOC106501774	-2.16126	1.71775e-06	196.807	100.29	264.577	466.906	1108.95	930.994
CACNG4	-1.35368	1.83125e-06	128.786	140.818	133.4	402.152	285.091	342.998
SEMA3A	-1.7766	1.86323e-06	337.384	190.275	315.713	807.713	1395.25	683.911
HES6	1.76744	1.91504e-06	3247.77	5333.89	2779.17	1641.55	727.222	968.526
GUCY1A3	-1.41422	1.93595e-06	1084.71	892.989	1444.06	2130.04	3800.4	3184.98
LOC106503064	1.62321	1.94019e-06	14634.5	14303.6	7382.58	2620.81	4196.63	4972.95
SLC7A5	2.09884	1.94461e-06	6225.28	5339.39	1725.31	1268.94	736.886	1096.76
RRM2	2.55375	1.94965e-06	10577.7	13574.8	2106.61	1211	1264.79	1996.48
NGFR	-1.60245	2.08187e-06	565.934	342.771	828.192	1988.04	1665.85	1613.86
SORCS2	-1.31897	2.08084e-06	249.41	217.065	339.058	572.556	734.47	698.506
LOC108634965	-7.815	2.10953e-06	0	0	0	15.9043	31.4083	62.5528
ISM1	-1.80026	2.13201e-06	124.252	70.0653	146.74	338.535	481.996	362.806
POPDC2	-2.63341	2.20042e-06	754.579	331.093	1261.74	8942.78	3392.09	2223.75
TACR3	-4.03184	2.23252e-06	29.9292	14.4252	0	212.436	240.394	278.36
PIK3IP1	-1.05032	2.23662e-06	1979.86	1520.14	2188.87	3693.21	4533.66	3550.91
CADM3	-1.26109	2.24812e-06	1843.82	1104.56	1859.82	3788.64	4397.16	3334.07
ASB10	-2.88111	2.25845e-06	37.1848	30.9112	117.837	226.069	697.022	438.912
FAM163A	-2.426	2.32312e-06	52.6029	33.6588	130.065	332.855	405.892	415.976
KIAA0101	2.15855	2.39808e-06	3948.84	5449.98	1241.73	731.599	711.518	940.377
SLITRK5	-1.9989	2.42926e-06	372.755	154.556	560.28	1573.39	1373.51	1392.84
LOC102181343	1.27652	2.48833e-06	1380.37	1506.4	924.907	613.453	475.956	484.784
SNCB	-1.92997	2.51779e-06	60.7654	37.0934	75.5934	185.172	229.522	241.871
SCG3	-1.6738	2.54006e-06	353.709	522.742	891.557	1639.28	1779.4	2217.5
LOC102179575	-2.89129	2.56258e-06	11.7903	8.24298	7.78167	82.9297	56.7765	66.723
HEPACAM	-2.32366	2.5626e-06	93.4154	42.5887	161.192	640.717	446.964	393.04
EMB	-2.10254	2.62346e-06	429.892	346.892	930.465	3789.78	1755.24	1780.67
NLRP12	2.05665	2.64037e-06	233.085	294.687	379.079	104.514	42.2804	70.8932
DPYSL5	-2.32787	2.69726e-06	44.4404	21.2944	68.9234	197.668	235.562	236.658
SULF1	-1.47426	2.69855e-06	1430.25	1293.46	2155.52	6220.87	3929.66	3401.83
POU3F3	-2.03661	2.78443e-06	81.6251	46.7102	88.9334	191.988	384.147	311.722
SERTAD4	-1.11973	2.84045e-06	1522.76	1173.25	1927.63	3201.32	3674.77	3166.22
ETV1	-1.05672	2.85973e-06	734.626	702.714	1006.06	1549.54	1810.81	1718.12
SLC5A7	-4.47679	2.85324e-06	0	6.18223	3.335	46.577	70.0646	101.127
GINS2	1.67766	2.93936e-06	1132.78	1354.6	578.067	279.462	299.587	379.487
CRMP1	-1.85713	3.01102e-06	115.182	57.7009	106.72	276.054	305.627	427.444
ELAVL3	-2.50903	3.00672e-06	23.5806	17.8598	57.8067	176.084	187.242	194.956
HENMT1	-1.51177	3.03988e-06	251.224	227.369	212.328	641.853	885.472	444.125
DMXL2	-1.37093	3.25042e-06	360.964	276.14	519.149	894.051	1063.05	1027.95
FGF1	-1.97973	3.30411e-06	286.595	142.878	505.809	1350.73	1185.06	1145.76
LOC108634358	2.25701	3.41024e-06	1481.95	2295.67	669.224	161.315	379.315	389.913
KLHL23	-1.75321	3.48301e-06	1908.21	1544.87	4291.04	7728.37	10083.3	8287.21
CHRNB4	-2.69353	3.62888e-06	31.7431	19.9205	10.005	162.451	90.6008	148.042
ADGRB3	-1.81489	3.65272e-06	97.0432	106.472	162.303	268.102	506.156	509.805
CNTNAP2	-2.01038	3.69926e-06	416.288	190.962	725.919	1557.49	2039.12	1767.12
BCO2	1.47077	3.7729e-06	7500.44	8315.11	4049.8	2867.32	1825.3	2475.01
RHOQ	-1.09047	4.24534e-06	3000.18	2823.91	4262.13	7615.9	7842.4	6015.5
RIPK3	1.05012	4.36939e-06	10022.7	9593.45	6399.87	4499.79	3903.08	4161.85
LOC100860813	-2.42521	4.37817e-06	1587.16	2058.68	7969.54	19245.4	16804.6	26328.5
CD19	1.31094	4.41979e-06	1314.16	1318.19	752.599	444.185	474.748	446.21
KLHL1	-7.47086	4.46808e-06	0	0	0	22.7205	32.6163	31.2764
ATP1A3	-2.42758	4.56489e-06	107.927	31.5981	152.298	403.288	573.805	585.911
KCNJ14	-1.54	4.64264e-06	109.74	161.425	115.613	444.185	401.06	282.53
KCNK12	-2.73351	4.67753e-06	11.7903	19.2336	14.4517	154.499	72.4806	77.1485
LOC102168342	-7.55693	4.88848e-06	0	0	0	17.0404	44.6964	30.2339
DNAJC6	-1.96871	4.99801e-06	231.271	79.6821	227.892	564.604	796.079	743.336
LOC102176530	-1.42267	5.02375e-06	174.134	193.71	155.633	602.093	453.004	350.296
SV2B	-2.00452	5.29551e-06	138.763	78.3083	263.465	667.982	578.637	674.528
LOC102186703	1.12604	5.29375e-06	7700.88	8708.02	5194.82	3439.88	2872.65	3586.36
CLMP	-1.54577	5.5457e-06	1680.57	1317.5	3138.24	5778.95	7028.21	5102.22
DERL3	1.20907	5.63959e-06	12369.8	10597.7	7621.59	3761.37	3876.51	5593.26
PODXL2	-1.98402	5.71474e-06	66.2071	44.6495	121.172	289.686	327.371	295.041
FANCD2	1.64638	5.73278e-06	2228.37	1992.05	858.207	530.523	584.677	507.72
IL17REL	2.23475	5.78512e-06	324.687	168.294	383.525	92.0179	38.6563	55.255
ME3	-1.90419	5.82522e-06	384.545	310.486	900.45	1764.24	2585.14	1615.95
HCN1	-2.62963	5.97692e-06	24.4875	17.8598	7.78167	94.29	120.801	97.9994
ADORA2B	1.04428	6.07745e-06	2281.88	2174.09	1855.37	796.353	1070.3	1193.72
SCARA5	1.58649	6.16158e-06	9942.85	9478.05	4284.37	3394.44	2175.63	2323.84
RHBDL1	-1.2975	6.29017e-06	731.905	451.303	870.435	1664.27	1831.34	1547.14
LOC102189885	-1.97658	6.54005e-06	57.1376	77.6214	42.2434	302.182	155.833	241.871
TRAM1L1	1.34503	6.7411e-06	300.199	411.462	374.632	134.051	124.425	168.893
LOC100861279	4.15799	6.76511e-06	5950.47	6153.38	650.325	201.076	369.651	143.871
LOC102171003	-2.38497	6.92294e-06	48.9751	152.495	38.9084	448.729	413.14	401.381
C2H1orf64	-3.12553	7.22269e-06	3.62778	12.3645	11.1167	80.6577	55.5685	101.127
PRKG1	-1.3981	7.25981e-06	1725.92	1206.22	2351.18	3735.25	6034.01	4150.38
FAM3B	2.16207	7.40563e-06	16051.1	15910.3	4697.91	4356.65	1850.67	1983.97
C2	1.09416	7.5582e-06	2982.04	2718.12	2929.24	1633.6	970.033	1437.67
SLC25A4	-1.38499	7.5553e-06	9002.35	9220.46	16669.4	36808.3	31250	23065.3
SYT13	-1.7037	7.61966e-06	97.9502	199.892	213.44	613.453	421.596	629.698
LOC102184701	-2.82573	7.67539e-06	147.832	107.846	36.685	207.892	1037.68	830.91
NAALADL1	2.09067	7.83772e-06	1864.68	1914.43	501.362	396.472	327.371	281.488
PRKCB	-1.00714	7.89811e-06	2007.07	1473.43	2176.64	3698.89	4283.61	3384.11
LOC102187127	-2.61349	7.95506e-06	67.114	100.977	91.1567	139.731	856.48	591.124
FAM178B	-1.32164	8.05858e-06	535.098	416.957	715.914	1089.45	1704.5	1370.95
EFR3B	-1.35017	8.2491e-06	494.286	298.121	285.698	855.426	1067.88	825.697
C10H15orf59	-1.6223	8.39861e-06	554.144	303.616	738.147	1938.06	1763.7	1206.23
TENM1	-1.96524	8.53503e-06	66.2071	81.7429	170.085	378.296	525.485	333.615
CELF4	-1.16242	8.64903e-06	194.993	266.523	261.242	485.082	608.837	524.401
NCAM1	-1.16673	8.83954e-06	1101.03	771.406	1386.25	2233.42	2625.01	2452.07
CCDC81	-2.78591	8.92082e-06	18.1389	28.8504	24.4567	89.7459	303.211	101.127
CENPW	2.20323	8.92621e-06	2027.93	2997.01	571.397	407.833	370.859	436.827
TREH	2.81827	8.98059e-06	361.871	465.041	120.06	79.5217	27.7842	27.1062
LOC102171583	-2.27635	9.05796e-06	25.3945	20.6074	51.1367	121.555	176.37	167.85
SVOP	-2.0755	9.14243e-06	146.018	197.145	539.159	1072.41	1433.91	1206.23
COL28A1	-1.8366	9.27903e-06	533.284	383.985	1267.3	2624.21	2610.51	2560.5
FBXO15	1.41295	9.36319e-06	1159.08	1422.6	753.71	360.12	367.235	525.444
GPR37	-2.17114	9.54759e-06	144.204	136.696	451.337	797.489	1429.08	1064.44
LOC108637897	-1.70719	9.6202e-06	1105.57	1021.44	2644.66	5013.27	6326.35	4234.83
MIS18A	2.40469	9.67132e-06	856.157	1201.41	317.937	98.8341	101.473	248.126
DMRTA1	3.39089	9.86844e-06	228.55	302.243	80.04	10.2242	41.0724	7.29783
PPP1R3A	-7.3926	1.01026e-05	0	0	0	30.6726	16.9121	34.4041
DMPK	-1.81286	1.01916e-05	14558.3	7969.59	28350.8	58465.5	71156.7	49127.9
NES	-1.40203	1.02097e-05	945.038	1077.08	1586.35	4269.18	3032.11	2232.09
LOC108633261	-2.81013	1.05346e-05	20.8598	17.1729	55.5834	96.562	269.386	284.615
RUNDC3A	-1.61913	1.06685e-05	183.203	83.1167	167.862	437.369	433.676	458.721
PRKRA	-1.789	1.06531e-05	713.766	618.91	1800.9	3661.4	4160.39	3000.45
LGR6	-2.72352	1.11827e-05	9.97641	16.486	17.7867	53.3931	136.505	102.17
NDNF	-1.43726	1.13033e-05	803.554	720.574	1421.82	2183.44	3381.22	2408.28
PNOC	-1.55871	1.13431e-05	214.039	440.313	222.333	915.635	960.368	712.06
JPH4	-2.16245	1.14082e-05	85.2529	53.5794	176.755	326.039	620.917	459.763
GDF11	-1.02014	1.17376e-05	981.316	771.406	844.867	2040.3	1832.55	1394.93
PCP4L1	-1.76594	1.21874e-05	1153.64	987.097	2856.98	5124.6	6969.01	4896.84
HOXC4	-1.88114	1.22658e-05	68.9279	41.9018	104.497	234.021	302.003	252.296
TM4SF4	-2.1882	1.23908e-05	291.13	100.977	509.144	1058.77	1493.1	1548.18
UHRF1	2.35771	1.24135e-05	5708.32	6945.4	1142.79	731.599	716.35	1243.76
SGCE	-1.09241	1.29588e-05	1750.41	1761.94	2137.74	2933.21	4969.76	4143.08
BIRC5	2.21381	1.29853e-05	8119.89	10728.2	1842.03	1278.03	1388	1794.22
NPTXR	-1.89473	1.32143e-05	308.362	104.411	346.84	836.114	1089.63	893.463
VWC2	-1.93799	1.32302e-05	146.925	177.911	71.1467	399.88	734.47	387.827
CDCA8	2.18919	1.31869e-05	3837.29	4541.2	938.247	477.13	700.646	865.314
CHGB	-1.87967	1.33017e-05	191.366	74.1868	240.12	585.052	664.406	605.72
TMEM38A	-1.13579	1.33969e-05	886.993	867.574	1426.27	2317.49	2518.7	2148.69
IQSEC3	-1.97474	1.34147e-05	41.7195	23.3551	41.1317	126.099	126.841	161.595
NOS1	-3.43189	1.34464e-05	3.62778	13.0514	15.5633	147.683	38.6563	160.552
SSTR1	-1.59258	1.35093e-05	68.9279	73.4999	62.2534	195.396	161.873	260.637
LOC108638198	-1.54654	1.36087e-05	126.065	164.173	266.8	468.042	628.166	527.529
GRIA1	-2.98966	1.37734e-05	26.3014	19.2336	121.172	231.749	558.101	525.444
STMN4	-1.42402	1.38e-05	129.693	102.35	95.6034	228.341	332.203	319.019
LOC102169753	-1.46986	1.39134e-05	311.082	205.388	208.993	531.659	561.725	915.356
LOC102187452	2.15216	1.40874e-05	5779.97	5062.56	2129.95	380.568	1090.83	1447.06
TPBGL	-1.13558	1.41393e-05	206.784	243.855	252.348	506.667	431.26	605.72
PDZK1IP1	1.58972	1.42495e-05	17418.8	18743.2	8419.77	3171.78	5199.28	6440.86
CHRM1	1.67953	1.43206e-05	2517.68	2259.95	1032.74	435.097	567.765	811.102
ANO1	-1.21415	1.48595e-05	1040.27	1127.23	1734.2	3531.9	3139.62	2377.01
LRRC3B	-1.26117	1.49239e-05	127.879	105.785	108.943	249.925	262.138	308.594
MZB1	2.30031	1.49797e-05	21057.5	18865.4	4608.97	1624.51	2668.5	4747.76
BEX4	-1.75364	1.50246e-05	47.1612	72.813	90.045	282.87	242.81	181.403
CNGA3	-2.16634	1.50728e-05	395.428	162.112	878.217	2274.32	2191.33	1971.46
DIRAS1	-2.32872	1.50763e-05	19.0459	33.6588	48.9134	165.859	108.721	233.531
MYH11	-1.73106	1.50613e-05	292876	132742	457199	866680	1.2052e+06	858812
AGR3	1.15231	1.54044e-05	6350.44	7751.15	9777.11	3583.02	2699.9	4458.97
NRXN2	-1.64341	1.54558e-05	174.134	100.977	254.572	514.619	612.461	522.316
SLC35D3	-2.00393	1.55811e-05	56.2306	53.5794	120.06	377.16	205.362	334.658
LRRC4B	-1.08834	1.60875e-05	272.991	213.631	220.11	522.571	437.3	542.124
SLC22A16	1.06967	1.60651e-05	2202.97	2771.02	3682.95	1498.42	1240.63	1384.5
LIX1	-2.39428	1.67465e-05	183.203	76.2476	374.632	604.365	1622.36	1099.89
SLC45A3	3.80921	1.68113e-05	953.2	870.321	21.1217	40.8969	45.9044	44.8295
FMOD	-1.54766	1.71125e-05	6210.77	4019.14	11073.3	18294.5	25010.7	18967.1
KCNMB1	-1.57464	1.71094e-05	7520.4	5062.56	14233.8	25997.9	31463.8	22408.5
TMEM8B	-1.62266	1.71285e-05	527.843	299.495	552.499	840.658	1903.82	1501.27
FNDC9	-1.95623	1.74303e-05	174.134	83.8036	319.048	691.838	750.175	790.251
LOC102187109	2.31102	1.80104e-05	3679.48	4324.13	741.482	451.001	508.572	802.761
FST	-1.1427	1.86417e-05	547.795	660.812	908.232	1499.55	1813.22	1358.44
ACSS3	1.47745	1.88097e-05	4632.68	4974.64	2310.04	1769.93	1025.6	1484.59
SYTL1	1.01715	1.88946e-05	2009.79	1781.86	1975.43	1059.91	704.27	1084.25
TENM3	-1.43203	1.89568e-05	152.367	96.1681	184.537	403.288	387.771	373.232
CNTN2	-2.85513	1.9149e-05	28.1153	15.1121	8.89334	195.396	65.2326	117.808
GAL3ST4	-1.35354	1.92016e-05	497.006	365.439	759.269	1525.68	1450.82	1162.44
TPBG	-1.42983	2.02415e-05	146.018	191.649	282.363	472.586	657.158	537.954
LOC102176740	-1.0299	2.03803e-05	182.296	179.972	166.75	348.759	384.147	348.211
FBXL22	-1.45369	2.07859e-05	994.92	781.709	1761.99	3327.41	3853.55	2506.28
IGSF10	2.60379	2.12217e-05	415.381	410.088	2105.5	155.635	206.57	119.893
CDH8	-3.9216	2.14888e-05	7.25557	2.74766	80.04	503.259	269.386	578.614
ANK1	-1.34461	2.1873e-05	152.367	108.533	127.842	344.215	260.93	380.53
ADGRL3	-1.1844	2.24922e-05	166.878	195.771	154.522	358.984	467.5	351.338
AGMAT	1.80328	2.26924e-05	2073.28	2056.62	936.024	280.598	449.38	721.443
HSPB6	-1.99781	2.26782e-05	4963.72	3545.86	12180.5	41678.4	23627.5	17323
GP2	3.24941	2.28627e-05	59.8584	109.906	60.03	6.81614	14.4961	3.12764
NACC2	-1.2692	2.2906e-05	3662.25	2337.57	5046.97	8347.5	10207.7	8065.14
ARHGAP8	1.09246	2.31974e-05	2325.41	2399.39	1468.51	881.554	943.456	1080.08
IGFN1	-3.08659	2.31045e-05	18.1389	10.9906	28.9033	45.441	269.386	174.105
LOC102184713	-2.54504	2.31567e-05	96.1363	164.86	667	1900.57	1305.86	2201.86
NFASC	-2.03484	2.37466e-05	240.341	119.523	440.22	697.519	1483.44	1091.55
LPL	-1.09079	2.38152e-05	764.555	1021.44	1311.77	2470.85	2141.8	1982.92
TMOD4	-1.0634	2.43352e-05	433.52	460.92	423.545	761.136	1166.94	827.782
WDR72	2.84564	2.43983e-05	1175.4	918.405	142.293	159.043	51.9445	100.085
PBK	2.147	2.47211e-05	2115	3138.51	578.067	410.105	370.859	535.869
KIF17	2.78627	2.4848e-05	1891.89	1647.91	194.542	102.242	215.026	224.148
MYBL2	2.28611	2.53104e-05	7814.25	8725.19	1307.32	975.844	1369.88	1313.61
MND1	2.08779	2.52776e-05	978.595	1450.76	373.52	136.323	242.81	280.445
ZNF296	1.41694	2.55459e-05	740.975	586.625	404.647	265.83	211.402	172.02
CD22	1.74406	2.58274e-05	693.814	634.709	391.307	262.421	113.553	137.616
COL8A1	-1.15762	2.60386e-05	473.426	608.607	774.832	1359.82	1647.73	1133.25
KNTC1	1.41227	2.62255e-05	1965.35	1667.14	844.867	510.075	584.677	587.996
LOC106503912	-3.06313	2.63568e-05	46.2542	76.2476	146.74	103.378	1171.77	971.654
VSNL1	1.68401	2.65461e-05	1646.11	1855.36	679.229	453.273	322.539	525.444
AK4	-1.29857	2.64933e-05	613.095	370.247	714.802	1649.51	1372.3	1150.97
PHACTR3	-2.21106	2.66901e-05	38.0917	19.9205	42.2434	171.54	94.2248	194.956
GUCY1B3	-2.1797	2.70477e-05	342.826	93.4204	494.692	991.749	1668.26	1551.31
LOC102168798	-1.61092	2.72223e-05	201.342	173.103	263.465	983.797	509.78	452.465
SGCD	-1.24573	2.73295e-05	1268.82	1074.34	1977.66	2963.89	4261.86	3016.09
SCG5	-1.54194	2.7948e-05	215.853	245.229	510.255	862.242	959.16	1001.89
PTTG1	1.45816	2.79545e-05	3263.19	4521.27	1708.63	1273.48	1129.49	1052.97
EPHB2	1.069	2.80873e-05	5700.16	6061.34	3711.86	2716.23	2043.95	2615.75
GRP	-2.386	2.81973e-05	106.113	26.1028	36.685	289.686	366.027	226.233
LRRC10B	-2.51746	2.81537e-05	18.1389	29.5373	43.355	277.19	84.5607	157.425
ESRRG	-2.59374	2.87925e-05	17.232	30.2243	8.89334	149.955	115.969	79.2336
TRIM65	-1.29183	2.90981e-05	2722.65	2152.79	4440	8926.87	7766.3	6109.33
B4GALNT1	-1.4817	2.9531e-05	193.179	112.654	207.882	565.74	363.611	501.465
FEZ1	-1.17801	2.94779e-05	604.026	608.607	1040.52	1858.53	1681.55	1553.39
CPLX1	-2.54122	2.95102e-05	43.5334	10.3037	50.025	153.363	234.354	211.637
LOC106502883	-1.59297	3.0333e-05	144.204	114.028	250.125	613.453	510.988	404.508
S100B	-1.51431	3.08686e-05	1268.82	1186.99	2300.04	6509.42	3892.21	3179.77
RIMS3	-1.52492	3.09699e-05	1232.54	607.92	1243.96	1967.59	4003.35	2901.41
AGXT	-2.74136	3.31223e-05	9.06946	47.3971	82.2634	235.157	344.283	345.083
MYT1L	-1.91167	3.34377e-05	40.8126	26.1028	37.7967	169.268	113.553	109.467
RAB3A	-1.11614	3.34226e-05	491.565	444.434	350.175	755.456	1147.61	887.207
PDLIM7	-1.42832	3.38245e-05	11905.5	8784.96	21624.2	37739.8	45575.8	30561.2
ATCAY	-1.66082	3.43726e-05	71.6487	39.1542	67.8117	197.668	170.329	193.914
GLRB	-2.63334	3.48704e-05	46.2542	9.61681	64.4767	191.988	268.178	280.445
EXTL2	-1.32587	3.65371e-05	197.714	110.593	182.313	396.472	405.892	424.317
LOC106503672	2.29466	3.66418e-05	663.884	851.775	325.718	85.2018	60.4005	229.36
CELF3	-1.27874	3.73899e-05	107.927	131.888	130.065	236.293	345.491	315.892
MELK	2.28067	3.76941e-05	1712.31	1875.96	326.83	194.26	279.05	332.572
ESCO2	1.88847	3.82273e-05	1127.33	1556.55	415.764	231.749	258.514	347.168
SYT12	-2.24428	3.83596e-05	17.232	20.6074	40.02	155.635	118.385	91.7441
CENPV	1.10952	3.98037e-05	4763.28	5534.47	3073.76	2028.94	1792.69	2375.96
COL4A1	-1.2501	4.04394e-05	21797.5	15041.4	24584.5	67684.3	42710.4	35703.1
SPINK9	7.22146	4.06207e-05	38.0917	46.7102	7.78167	0	0	0
CTNNA3	-2.88475	4.1e-05	29.9292	46.0233	23.345	57.9372	448.172	230.403
HSPB3	-2.50712	4.13805e-05	75.2765	86.5513	377.967	1541.58	883.056	636.996
PNMAL2	-1.8472	4.22352e-05	47.1612	30.9112	31.1267	140.867	151.001	101.127
PTGES	1.31873	4.26298e-05	4642.66	4171.63	2621.31	2118.68	1291.36	1174.95
NAT8L	-2.39703	4.4663e-05	51.6959	12.3645	46.69	241.973	178.786	158.467
DOCK4	-1.0065	4.48818e-05	485.216	330.406	492.469	865.65	906.008	852.803
SRCIN1	-1.82176	4.66595e-05	199.528	96.855	301.262	489.626	897.552	720.4
CFI	1.99305	4.71861e-05	16998.9	16032.6	3884.17	4016.98	1987.18	3269.43
FAM216B	-2.96596	4.76924e-05	47.1612	35.0327	120.06	111.33	1020.77	443.082
GRIK4	1.52075	4.76081e-05	516.052	324.911	469.124	96.562	166.705	192.871
PCK2	1.33486	4.75678e-05	9402.31	10657.5	4379.97	3394.44	2999.49	3295.49
PPP1R3C	-1.11208	4.78193e-05	1873.75	1941.22	3310.54	4744.04	5684.9	4968.78
DPEP1	-2.12132	4.7914e-05	1047.52	1274.23	5020.29	11159.2	8465.74	12312.5
FAM84A	1.89003	4.81572e-05	2015.23	1921.3	1548.55	911.091	333.411	235.616
IGFBP1	-7.50511	4.86476e-05	0	0	0	4.5441	43.4884	40.6593
ACADL	1.1417	4.88679e-05	3864.5	3995.78	2484.58	1948.28	1525.72	1215.61
LRRC2	1.80271	4.97306e-05	782.694	765.223	330.165	264.694	135.297	138.659
ITGA1	-1.36878	5.01728e-05	6970.79	5577.75	10569.7	28579	15878.1	15242
GPAT3	-1.27034	5.23961e-05	273.898	307.738	215.663	827.025	632.998	466.018
LHFPL3	-1.62436	5.27279e-05	107.02	51.5186	65.5884	248.789	221.066	219.977
FBXO5	1.71548	5.39536e-05	1336.84	1859.48	561.392	315.815	364.819	463.933
ZDHHC2	-1.49861	5.48955e-05	1579.9	1365.59	3607.36	6033.42	6978.68	5498.39
GPR22	-2.09923	5.54136e-05	17.232	24.7289	34.4617	127.235	119.593	79.2336
PTH2R	-7.14846	5.5913e-05	0	0	0	22.7205	12.0801	34.4041
PHLDA1	1.02188	5.62563e-05	4857.6	5359.31	4508.92	3245.62	1966.64	2040.26
ARSG	-1.21399	5.65253e-05	715.58	521.368	564.727	1034.92	1912.28	1232.29
CRABP1	-1.48698	5.64383e-05	238.527	390.855	650.325	1157.61	1293.78	1132.21
LOC108633190	6.96133	5.72485e-05	15.4181	41.9018	20.01	0	0	0
C7	2.02751	5.75409e-05	17203	18221.8	3359.46	3800	2847.28	2865.96
TMEM47	-1.48152	5.83667e-05	3851.8	3346.65	8115.17	11606.8	18648.1	12502.2
SLC13A2	1.71265	5.84201e-05	2256.48	2036.7	777.055	383.976	453.004	709.974
POMC	-1.17795	5.86324e-05	112.461	94.1074	112.278	256.741	223.482	239.786
XIRP2	-7.11737	5.94907e-05	0	0	0	22.7205	32.6163	12.5106
POSTN	-1.43086	5.95902e-05	622.165	607.233	891.557	2921.85	1377.13	1416.82
LOC102188837	-1.4311	5.98935e-05	94.3224	112.654	157.857	378.296	357.571	246.041
LOC108633371	-1.22061	6.00178e-05	549.609	355.135	673.67	1358.68	1325.19	990.42
GPM6B	-1.13236	6.16982e-05	2321.78	2306.66	3721.86	4709.95	7442.55	6148.94
BTLA	2.16196	6.28878e-05	381.824	470.537	166.75	46.577	57.9845	123.021
FCGRT	1.0138	6.39297e-05	67857.7	61565.4	38982.8	29584.3	24114.3	29703.2
PPP1R12A	-1.18304	6.55731e-05	10165.1	10261.8	19845.5	29997.8	32721.4	28715.9
LOC106502033	-1.64863	6.57054e-05	71.6487	66.6308	123.395	360.12	230.73	226.233
ALCAM	-1.13448	6.68061e-05	1993.47	2323.83	3933.08	6285.62	5876.97	5945.65
ELOVL4	-1.44467	6.75202e-05	126.972	70.7522	112.278	330.583	258.514	252.296
LOC102169313	-1.52399	6.8807e-05	12899.5	13187.4	31154.5	71184.4	52826.3	40602
ITGA7	-1.63558	6.95693e-05	3384.72	2265.45	7419.27	16625.7	13296.6	10679.9
CORO6	-1.45148	6.94782e-05	360.058	184.78	452.449	772.496	1063.05	887.207
RGS9BP	-1.49475	6.98643e-05	136.949	82.4298	90.045	328.311	329.787	213.722
TMEM151B	-2.15198	7.00849e-05	46.2542	14.4252	40.02	139.731	152.209	152.212
PLPP7	-1.37921	7.36945e-05	533.284	337.275	604.747	983.797	1808.39	1042.55
SRRM3	-1.88879	7.4988e-05	35.3709	28.1635	36.685	81.7937	155.833	132.403
SLC35F1	-1.57795	7.64889e-05	1067.48	823.611	2443.44	3795.46	5214.98	3924.15
SUSD4	-1.42221	7.66225e-05	555.051	371.621	464.677	1888.07	985.737	853.846
PDK3	-1.0276	7.82714e-05	1702.34	1467.25	2214.44	2848.01	4461.18	3663.51
TACC3	1.74565	7.88871e-05	5572.28	6010.51	1545.22	1268.94	1165.73	1480.42
SPINK1	1.49859	8.04456e-05	357770	502507	155819	126761	102604	130232
LOC108638036	-2.49304	8.09286e-05	24.4875	9.61681	14.4517	64.7534	129.257	78.191
SLC2A4	-1.45864	8.10993e-05	1298.75	587.999	1520.76	2309.54	3595.04	3456.04
LOC106502959	-2.5999	8.11958e-05	12.6972	5.49532	12.2283	60.2093	66.4406	55.255
FAM69B	-1.46594	8.32515e-05	157.809	206.761	178.978	320.359	724.806	457.678
CCNJL	1.17226	8.40435e-05	1095.59	958.246	711.467	529.387	370.859	327.36
PADI6	-2.9173	8.3982e-05	27.2084	6.86915	87.8217	238.565	364.819	309.636
FAM213A	-1.0973	8.47282e-05	6725	7422.12	11757	15377.2	22545.1	17497.1
ANO6	-1.02847	8.46804e-05	3539.81	3576.77	5114.78	6872.94	10664.3	7410.42
DNAJC22	1.143	8.55438e-05	2284.6	2471.52	1461.84	939.492	728.43	1147.84
C4BPA	5.16314	8.57487e-05	15071.6	11145.9	752.599	590.732	94.2248	67.7656
NKD1	-1.58457	8.78772e-05	679.303	394.976	1211.72	2898	2124.89	1827.58
CXCL14	1.1715	8.80574e-05	111253	98833.3	54607.3	45782.9	32148.8	39582.4
LOC102171788	-1.39907	8.83501e-05	1069.29	848.34	1893.17	2734.41	4513.13	2798.2
AKAP12	-1.38356	8.87372e-05	6496.45	5151.18	13052.1	17865.1	24918.8	21654.7
CADM2	-1.93057	8.93274e-05	133.321	89.2989	361.292	741.824	787.623	690.166
SEZ6L2	-1.32248	8.92169e-05	150.553	133.262	241.232	429.417	503.74	376.359
SPARCL1	-1.44503	9.02909e-05	14761.5	14605.2	35662.3	49254.6	70671	57122.2
ATP6V1G2	-1.61871	9.09599e-05	139.67	82.4298	81.1517	213.572	415.556	302.339
SLC26A6	-1.27545	9.11405e-05	576.818	427.948	287.922	1206.46	1116.2	809.016
CENPT	1.97256	9.10106e-05	1385.81	1459.69	336.835	216.981	257.306	336.743
FAM19A5	-1.19448	9.17204e-05	278.432	219.126	184.537	644.125	500.116	418.061
DDIAS	1.82805	9.31028e-05	698.348	852.462	279.028	149.955	125.633	239.786
CRYBA1	2.80582	9.39379e-05	313.803	121.584	290.145	6.81614	36.2403	60.4677
CDC25C	1.89063	9.41057e-05	481.588	683.48	193.43	129.507	94.2248	142.829
SNCA	-1.11373	9.51755e-05	221.295	207.448	218.998	357.847	579.845	463.933
B3GALT5	1.0929	9.54166e-05	1305.1	1409.55	1059.42	639.581	414.348	715.187
GDF5	-2.58844	9.57069e-05	32.6501	19.2336	8.89334	191.988	77.3127	97.9994
IL17B	-2.20435	9.62204e-05	214.039	309.799	601.412	3371.72	990.569	820.484
RPRML	-2.09207	9.62883e-05	30.8362	22.6682	71.1467	185.172	147.377	193.914
LOC100860781	4.36522	9.64355e-05	20132.4	29277.7	2425.66	1890.34	276.634	348.211
LOC108634890	7.04072	9.76226e-05	7.25557	46.7102	27.7917	0	0	0
TMEM229A	-3.12789	9.81357e-05	8.16251	15.1121	112.278	363.528	486.828	326.317
SPESP1	-7.35864	9.82521e-05	0	0	0	60.2093	8.45607	11.468
SPARC	-1.36611	9.8758e-05	16584.4	14565.3	33314.4	69799.6	53739.6	42628.7
CACNA2D3	-3.0272	9.901e-05	9.06946	9.61681	31.1267	62.4813	252.474	86.5314
FCMR	1.57657	9.94365e-05	4650.82	4063.79	1567.45	1008.79	921.712	1516.91
B3GALNT1	-1.59954	9.9655e-05	154.181	147.687	290.145	830.433	562.933	397.21
TK1	1.91843	0.000100163	3041.9	3254.6	793.73	523.707	462.668	889.293
LOC108636752	6.75947	0.000100014	29.9292	18.5467	18.8983	0	0	0
LGALS1	-1.23925	0.00010225	15945	18370.9	29034.5	68153.5	44268.8	37129.3
TMEM151A	-1.68875	0.000103011	31.7431	36.4065	53.36	112.466	144.961	132.403
CFP	1.5414	0.000103658	15579.5	15298.3	12798.6	8648.55	3534.64	2822.17
LOC106502463	-2.35241	0.000104254	14.5111	25.4159	51.1367	120.419	225.898	115.723
PHOX2B	-1.7336	0.000104378	91.6015	48.084	97.8267	174.948	271.802	339.87
CUX2	-2.50475	0.000105823	7.25557	16.486	8.89334	60.2093	64.0246	63.5954
LOC108637258	-5.3833	0.00010648	0	0	4.44667	24.9925	32.6163	111.553
LOC102189916	1.18654	0.000106788	21597.1	22937.5	11250.1	9279.04	6547.42	8683.37
SPC24	1.95949	0.000108798	1890.98	2804.67	699.239	245.381	504.948	636.996
SEMA3E	-2.40243	0.000108734	93.4154	54.9532	73.37	109.058	716.35	346.126
TPM2	-1.51031	0.000108671	88703.9	68169.4	188851	413633	335443	235792
ADAMTSL1	-1.6963	0.000109198	123.345	72.813	152.298	223.797	481.996	420.146
LOC102185698	-1.02824	0.000109464	2869.58	3441.44	5109.22	8185.05	6580.03	8522.82
PHOSPHO1	-3.8888	0.000109615	19.9528	0	40.02	436.233	286.299	157.425
BUB1B	1.51795	0.000110134	2886.81	3296.51	1090.55	724.783	918.088	897.633
TNFRSF6B	1.15819	0.000110705	1930.89	2302.54	1161.69	783.856	921.712	713.102
LMNB1	1.69186	0.000112467	9475.77	13135.2	3568.45	2433.36	2006.51	3663.51
C13H20orf194	-1.18658	0.000116158	1498.27	1112.12	2364.52	4076.05	4071	3171.43
LOC108633258	-1.92605	0.000117383	434.427	306.364	301.262	408.969	1789.06	1761.9
CENPA	1.85807	0.000117989	5488.84	8206.57	1578.57	1193.96	1403.71	1615.95
STYXL1	-1.21975	0.000117826	135.135	95.4812	130.065	247.653	323.747	266.892
SCN3A	-1.83959	0.000117916	86.1599	43.9626	151.187	288.55	357.571	355.509
ODC1	1.16384	0.000118461	23279.5	27986.3	17111.9	13915.2	7240.82	9363.11
OLFM1	-1.26549	0.000118502	504.262	375.056	845.979	1390.49	1474.98	1277.12
ORC1	1.7291	0.000121265	1884.63	1898.63	585.849	358.984	372.067	586.954
XKR4	-2.56796	0.000121326	30.8362	17.8598	71.1467	410.105	178.786	116.765
MROH5	-2.39776	0.000121597	21.7667	15.1121	18.8983	63.6173	163.081	66.723
HHATL	-2.68961	0.000122799	18.1389	8.92989	38.9084	105.65	230.73	84.4463
PTPRS	-1.1184	0.000124427	2672.77	1505.03	2690.23	4043.11	6003.81	4860.35
BIK	-1.45078	0.00012444	210.411	163.486	351.287	863.378	518.237	596.337
HMGB2	1.18228	0.000125697	14385.1	19967.9	8946.7	5991.39	5642.62	7446.91
CACNA1D	-1.45441	0.00012598	112.461	108.533	192.318	486.218	350.323	292.956
LOC106502879	-2.25554	0.000126335	24.4875	9.61681	26.68	79.5217	106.305	101.127
HSPA6	1.39235	0.000127734	2003.44	2266.13	2224.45	495.306	663.198	1314.65
ZFHX4	-1.88505	0.00012817	104.299	41.9018	166.75	362.392	396.227	391.998
GALR2	1.82333	0.00012929	721.022	1095.63	1159.47	145.411	507.364	188.701
DGKE	-1.19396	0.000130207	2090.51	1670.58	3451.73	5634.68	6453.19	4408.93
MSMB	-2.06679	0.000134243	6599.85	7529.96	20200.1	16545.1	54019.8	73256.6
LOC102180084	3.02435	0.000135278	1342.28	821.55	115.613	193.124	42.2804	44.8295
CTXN1	-1.42199	0.000135876	56.2306	77.6214	102.273	204.484	230.73	195.999
PHKG1	-1.11443	0.00013692	565.934	524.116	750.375	1021.29	1745.58	1215.61
NUSAP1	1.77296	0.000138055	5615.81	7124.68	1626.37	1168.97	1250.29	1784.84
DTL	1.76368	0.000138357	1407.58	1741.33	544.717	226.069	355.155	506.678
KCNC2	-2.15545	0.000141522	38.9987	15.1121	35.5734	85.2018	166.705	144.914
RSPO1	1.25467	0.000144575	286.595	289.191	202.323	107.922	94.2248	124.063
ADAMTS12	-1.44903	0.000144631	157.809	119.523	243.455	349.895	466.292	601.55
LBP	2.81875	0.000145627	597.677	894.363	64.4767	105.65	48.3204	66.723
LOC102175315	1.37233	0.000147499	1702.34	1592.27	1417.38	938.356	355.155	526.486
KIF11	1.78676	0.000147348	5763.64	7168.64	1669.72	1105.35	1234.59	1892.22
MFSD6L	1.17715	0.000147434	370.941	432.756	387.972	128.371	176.37	222.063
C1QTNF4	-2.12701	0.000147089	16.325	26.1028	42.2434	151.091	80.9367	135.531
RAD51	1.65551	0.000147907	1359.51	1957.02	574.732	383.976	324.955	526.486
FCRLA	1.96469	0.000148816	142.391	166.92	86.71	44.3049	21.7442	35.4466
LOC108637965	2.57042	0.00014933	184.11	177.911	44.4667	31.8087	16.9121	19.8084
PRSS23	-1.37213	0.000151128	2417.01	2811.54	6193.1	8658.77	11314.2	9587.26
CCR9	2.19835	0.00015188	167.785	137.383	107.832	52.2571	16.9121	20.8509
EAF2	1.46965	0.000155152	1737.71	1482.36	650.325	502.123	357.571	537.954
HSPB8	-1.25524	0.000160148	11105.6	8239.55	18761.6	24774.4	38268.6	27915.2
BHLHA15	1.36681	0.000162164	6003.98	4076.15	2471.24	1209.87	1503.97	2152.86
LOC106502027	-1.01407	0.000162849	496.099	541.289	407.982	772.496	1229.75	919.526
APLP1	-1.11008	0.000163416	1097.4	732.938	1475.18	2043.71	2618.97	2467.71
MAPK10	-1.81046	0.000164349	122.438	87.9251	316.825	579.372	558.101	705.804
CBX6	-1.09816	0.000167759	2932.16	2148.67	4356.62	5772.14	7672.08	6754.66
EXO1	2.46651	0.000168054	954.107	1122.42	130.065	81.7937	141.337	176.19
GJC3	-1.9661	0.000169342	85.2529	43.9626	103.385	495.306	194.49	215.807
CDK1	1.85213	0.00016935	7426.98	9343.42	1902.06	1317.79	1560.75	2293.6
ARSK	-1.21121	0.00017142	168.692	206.074	314.602	471.45	523.069	598.422
ITPR1	-1.0501	0.000172094	2663.7	2337.57	4153.19	5643.77	7663.62	5644.35
LOXL4	-1.0445	0.000172533	903.318	748.05	1356.23	2101.64	2294.01	1803.61
KLHL33	-1.32967	0.000174473	419.009	397.037	386.86	550.972	1361.43	1111.36
FAM151A	-1.25043	0.000174514	155.995	119.523	213.44	321.495	426.428	411.806
SOX21	-3.09706	0.000176089	9.06946	12.3645	8.89334	178.356	30.2003	52.1273
TMEM176A	1.38939	0.000177201	12928.5	11240.7	4634.54	2899.13	4027.51	4069.06
RGMA	-1.07504	0.000179628	1716.85	1333.99	1887.61	4487.29	3535.85	2379.09
OLR1	3.26963	0.000181147	178.668	280.261	22.2333	23.8565	7.24806	18.7658
TFRC	1.97893	0.000181851	30955	35151.5	5351.57	6975.19	5467.46	5685.01
TMOD2	-1.56743	0.000183613	645.746	456.798	1466.29	2077.79	3069.55	2460.41
PTX3	1.97376	0.000188259	586.794	1076.4	329.053	280.598	119.593	107.382
PSD	-1.20585	0.000189672	4522.03	3886.57	7337	9006.4	16251.4	11059.3
SHC4	-1.02537	0.000189588	230.364	291.252	381.302	633.901	575.013	626.571
HRCT1	1.37937	0.000190777	1384	1427.41	589.184	502.123	378.107	427.444
MTUS2	-1.73023	0.000192269	327.407	226.682	778.167	1125.8	2023.42	1265.65
SHMT1	1.04262	0.000192816	11721.4	13287.7	6706.69	5088.25	4751.11	5557.82
GPR75	2.13503	0.000192614	363.685	219.813	903.785	176.084	80.9367	81.3187
LOC102176344	1.35856	0.000193295	1140.94	1542.81	636.985	508.939	448.172	338.828
AURKB	1.96825	0.000195339	4028.65	4574.85	923.795	472.586	885.472	1076.95
GHR	-1.10166	0.000197575	1390.35	1342.23	1721.97	2063.02	4202.67	3292.36
NPC1L1	-5.5027	0.000201907	0	0	3.335	13.6323	32.6163	89.659
ISLR2	-1.86066	0.000203487	2205.69	634.709	3824.14	7586.37	9054.04	7557.42
ELMOD1	-2.33461	0.000204113	23.5806	18.5467	53.36	81.7937	242.81	153.254
LOC108633924	2.0546	0.000203946	632.141	552.967	147.852	92.0179	79.7287	149.084
COL6A3	-1.15938	0.000206954	9986.38	7325.26	16308.2	28087.1	26132.9	20868.7
ITGB1BP2	-1.42131	0.000207363	224.923	221.187	482.464	698.655	1037.68	746.464
ACACB	-1.29015	0.000208879	692.907	363.378	883.775	1423.44	1873.62	1442.89
ATL1	-1.55725	0.000209141	143.297	77.6214	200.1	337.399	376.899	520.231
PLEKHO1	-1.08686	0.000209847	7767.09	7185.13	13948.1	21691.2	22086.1	17605.5
HJURP	1.23671	0.000213458	897.877	1329.87	653.66	322.631	417.972	482.699
LOC102172488	1.51399	0.000214674	433.52	414.897	903.785	184.036	160.665	267.935
LOC108633161	1.17125	0.000216368	584.073	748.05	404.647	270.374	219.858	281.488
AURKA	1.70906	0.000217773	2851.44	3731.32	864.877	630.493	750.175	897.633
LOC106503990	-1.68467	0.000217319	46.2542	100.29	46.69	222.661	228.314	174.105
JPH2	-1.63824	0.000217498	2978.41	2166.53	8044.02	14633.1	15346.6	11069.8
SLC7A14	-2.10459	0.000217154	134.228	28.8504	170.085	439.641	432.468	555.678
SKA3	1.70638	0.000219132	1147.29	1129.98	321.272	241.973	289.923	264.807
CCNB2	1.69921	0.000218394	4681.66	6234.44	1457.4	990.613	1249.08	1571.12
STEAP4	1.04184	0.000219626	2218.39	2189.2	1256.18	832.705	879.432	1039.42
TMEM158	-1.46271	0.00021872	919.643	913.597	2122.17	4277.13	4250.99	2369.71
FXYD7	-1.62082	0.000219767	83.439	51.5186	98.9384	322.631	228.314	165.765
DZANK1	-1.28747	0.000219568	479.774	266.523	625.869	937.22	1297.4	1110.31
SH2D4A	1.198	0.000222267	5785.41	5658.12	2612.42	2332.26	1874.83	1920.37
KIF2C	2.13238	0.000222357	2461.45	2608.22	429.104	257.877	401.06	595.294
LOC102177275	7.05523	0.000222979	77.0904	48.771	579.179	0	0	5.21273
LUZP2	-2.61305	0.000223377	37.1848	19.2336	181.202	366.936	483.204	596.337
BRSK1	-1.47554	0.000224165	465.263	202.64	594.742	1264.39	1315.52	926.824
NEXN	-1.92307	0.000227135	1014.87	637.457	3144.91	8246.4	5626.91	4313.02
COL9A3	-1.80011	0.000229767	136.949	112.654	372.409	934.948	707.894	518.146
TOP2A	1.80685	0.000229667	7920.36	10298.9	2146.63	1497.28	1653.77	2669.96
LOC102171392	1.6463	0.000232375	162.343	122.271	155.633	29.5366	56.7765	54.2124
NPM3	1.1654	0.000232522	4043.17	5990.59	2559.06	1783.56	1791.48	2040.26
APBA1	-1.40246	0.000231654	319.245	228.056	552.499	800.897	1250.29	851.761
SLCO3A1	-1.14002	0.000234675	1647.92	1211.03	2614.64	3745.47	4676.21	3636.4
CHRNA7	-1.92112	0.000235034	22.6736	21.9813	38.9084	112.466	126.841	75.0634
MYRIP	-1.04366	0.0002355	368.22	370.934	384.637	531.659	873.392	911.186
STEAP2	1.70218	0.000236693	2135.86	2494.19	717.025	366.936	520.653	755.847
LOC102169730	3.96898	0.000237592	6042.98	6746.19	291.257	362.392	233.146	239.786
OMG	-1.43692	0.000238884	130.6	96.1681	112.278	187.444	396.227	333.615
POU2AF1	1.53036	0.000239693	4886.62	4923.81	1738.65	1005.38	1147.61	1845.31
MME	2.00496	0.000241739	1169.96	1734.46	1188.37	691.838	141.337	186.616
LOC102175598	1.89017	0.000241783	2502.26	2785.44	2607.97	1408.67	265.762	455.593
UBE2C	2.02968	0.000242709	8211.49	12146	1848.7	1225.77	1559.54	2653.28
LOC106502244	-2.50223	0.00024461	9.06946	10.3037	24.4567	120.419	57.9845	66.723
BVES	-1.79436	0.000244422	41.7195	54.2663	123.395	288.55	254.89	213.722
HAND2	-1.47854	0.00024542	3411.02	2685.15	7643.82	9902.72	17047.4	11333.5
GINS1	1.57159	0.000246442	3080.9	3567.15	1117.23	817.937	635.414	1159.31
PLPPR5	-1.92024	0.000250418	86.1599	28.1635	103.385	229.477	345.491	244.999
NEFH	-2.55102	0.000250354	16.325	9.61681	50.025	90.8819	164.289	184.531
GABRA5	-6.87224	0.000250755	0	0	0	21.5845	8.45607	27.1062
FGFBP1	1.12722	0.000253246	12641.9	15338.1	12745.3	3885.2	5914.42	8843.93
DLG2	-2.15765	0.000254768	282.06	90.6728	538.047	661.166	2013.75	1383.46
LOC102174044	2.46734	0.000259363	1029.38	822.924	106.72	155.635	72.4806	126.148
SLC22A17	-1.11834	0.000261085	1179.94	888.181	1788.67	2437.91	3392.09	2538.6
KIF4A	1.69463	0.000262515	3618.71	3983.42	1024.96	619.133	1019.56	1026.91
CD79A	1.94944	0.000263121	3733.9	2871.3	938.247	329.447	542.397	1081.12
COL6A6	2.70828	0.000264756	638.49	395.663	46.69	46.577	53.1525	65.6805
MYC	1.12684	0.000266198	8731.17	7243.52	3930.86	3287.65	2641.92	3186.02
HACD1	-1.19416	0.000268731	1012.15	1178.06	2017.68	3935.19	3306.33	2383.26
SMTN	-1.4243	0.000270974	33037.3	22956.7	69206.8	107692	138437	89886.3
SMYD1	-3.10462	0.000271556	29.9292	5.49532	136.735	240.837	669.238	562.975
BAG2	-1.12621	0.00027422	7582.98	6071.64	12880.9	22566	19229.1	16123
CDH19	-1.54306	0.000276163	666.605	563.957	1819.8	2878.68	3148.08	2856.58
LOC102186926	-3.79266	0.000277573	14.5111	0	16.675	52.2571	188.45	185.573
MLC1	-7.39864	0.000280313	0	4.12149	0	10.2242	403.476	313.807
C1R	1.0522	0.000283238	30699.2	29725.6	15527.8	13564.1	10786.3	12277
HELLS	1.31445	0.000286814	2621.07	3273.15	1247.29	772.496	1019.56	1080.08
MSRB3	-1.39332	0.000290118	6759.47	5059.13	14521.7	25654.8	25672.6	17858.8
FCER2	1.50349	0.000290672	747.323	464.355	417.987	193.124	111.137	270.02
SATB1	-1.25474	0.000294902	2472.33	1769.49	4507.81	6043.65	8057.43	6772.39
SEMA3C	-1.12928	0.000294771	3809.17	3817.87	7171.37	11552.2	12472.7	8342.46
TMEM82	1.56274	0.000296637	959.549	740.494	433.55	130.643	317.707	274.19
CBX2	1.60681	0.000301143	822.6	912.91	319.048	169.268	204.154	301.296
KIF22	1.70456	0.000305953	6707.77	7974.4	1788.67	1240.54	1931.61	1881.8
MXD3	1.38483	0.000311418	2007.98	2193.32	862.654	474.858	684.942	779.825
LOC102180514	4.90797	0.000314069	803.554	689.663	17.7867	4.5441	30.2003	15.6382
NCS1	-1.39545	0.000313753	1219.84	606.546	1837.59	3865.89	3185.52	2582.39
TTLL10	1.40344	0.000314455	864.32	480.154	419.099	297.638	175.162	193.914
CHGA	1.0152	0.000318053	28742	54814.4	42763.6	19172.7	17964.3	25361
ECT2	1.63008	0.000320782	2167.6	2829.4	977.155	461.226	455.42	1013.36
ENTPD2	-1.06137	0.000320489	341.919	401.158	559.169	1106.49	729.638	878.867
CRYBB1	1.0636	0.000325419	2865.04	2259.26	1575.23	828.161	1090.83	1286.5
AASS	-1.2094	0.000329997	574.097	458.172	1057.2	1571.12	1733.5	1522.12
ANOS1	-3.82631	0.000335444	13.6042	2.06074	0	81.7937	88.1848	53.1699
GNG2	-1.03878	0.00033489	1751.31	2163.78	3569.56	4895.13	5086.93	5391.01
PHLDA2	1.34737	0.000335966	329.221	334.528	175.643	104.514	111.137	114.68
KIFC1	1.74385	0.000335976	6914.56	8515	1818.69	1188.28	1843.42	2118.46
GOLGA7B	-1.31957	0.000339612	58.0445	48.084	58.9184	144.275	126.841	139.701
HOMER1	-1.77129	0.000339371	612.189	436.191	1471.85	4553.18	2297.64	1747.31
ESPL1	1.84638	0.000339162	1481.04	1411.61	321.272	311.271	227.106	355.509
RHCG	-6.84834	0.000341623	0	0	0	34.0807	9.66408	12.5106
SFN	1.00625	0.000341352	13314.9	15726.2	10366.3	4497.52	7012.5	8108.93
PHF21B	-3.20636	0.000347042	17.232	15.799	98.9384	49.985	635.414	526.486
DLGAP5	1.52622	0.000347839	2528.57	3714.84	1002.72	728.191	799.703	988.335
SLC8A3	-2.10485	0.000349119	27.2084	11.6776	24.4567	110.194	96.6408	63.5954
GTF2A1L	-1.74217	0.000357238	32.6501	32.9719	35.5734	101.106	158.249	79.2336
LIPG	2.28496	0.000356876	943.224	737.06	144.517	140.867	60.4005	173.063
SHCBP1	2.07122	0.000358062	669.326	870.321	201.212	74.9776	117.177	222.063
APOLD1	1.06384	0.000358517	1654.27	1256.37	1842.03	1011.06	712.726	549.422
DGKI	-1.43039	0.000358477	132.414	130.514	218.998	627.085	326.163	342.998
PLD5	-3.65445	0.00036102	9.06946	0	15.5633	147.683	73.6886	82.3612
LOC102176909	2.85343	0.000361352	98.8571	88.612	22.2333	11.3602	7.24806	10.4255
THOC6	1.3286	0.000363184	2221.11	2803.3	971.597	823.617	804.535	760.017
CDH22	-2.22481	0.000365024	14.5111	27.4766	65.5884	131.779	225.898	141.786
SYN3	-2.8003	0.000364641	3.62778	11.6776	7.78167	31.8087	71.2726	59.4252
CKAP2	1.5041	0.000366377	5347.35	6586.14	1949.86	1243.95	1545.05	2105.94
FZD8	-1.43172	0.000368999	1327.77	964.429	2556.83	3158.15	6163.27	3755.25
LOC108633787	6.48894	0.000374519	24.4875	15.799	15.5633	0	0	0
CEBPA	1.25483	0.000378271	10492.5	12778.7	4889.11	4378.24	3119.08	4303.63
TNFRSF13B	1.45717	0.000386688	2219.3	2134.24	842.644	447.593	594.341	850.718
RASGRF1	-3.77132	0.00039124	8.16251	0	4.44667	43.1689	70.0646	55.255
SORCS3	-1.84108	0.000393687	36.2778	18.5467	21.1217	90.8819	94.2248	86.5314
CORO1C	-1.03003	0.000397451	5833.48	5634.08	10290.7	17725.4	13764.1	12938
MGST1	1.76658	0.000397136	15536.9	17153.6	3884.17	4699.73	2100.73	3949.17
CDT1	1.29031	0.000398873	2639.21	2859.63	1097.22	802.033	875.808	1019.61
CNTNAP5	-2.03822	0.000401507	42.6265	15.1121	43.355	130.643	97.8489	183.488
FOSL1	2.04295	0.000406126	132.414	177.911	92.2684	51.1211	30.2003	16.6808
LMNB2	1.22463	0.000405834	12633.8	15262.6	5969.65	4106.73	4601.31	5784.05
LOC108637958	6.4503	0.000412958	15.4181	17.8598	21.1217	0	0	0
PRDM16	-1.03835	0.000413661	240.341	166.233	246.79	478.266	489.244	372.189
HLX	-1.16221	0.000415751	2025.21	1355.97	2673.56	3771.6	6192.26	3583.23
MAL	-1.22683	0.000420781	3535.28	5125.76	9014.51	11705.6	12940.2	16720.4
PPP1R12C	-1.42851	0.000422404	7594.77	5886.86	18316.9	32064.3	30908.2	22613.9
P2RX7	-2.07314	0.000424704	19.0459	18.5467	33.35	60.2093	142.545	93.8292
SPHKAP	-2.40767	0.000424745	32.6501	9.61681	14.4517	139.731	57.9845	102.17
OTOGL	-2.75507	0.000426907	12.6972	6.18223	54.4717	128.371	228.314	132.403
CDCA4	1.02438	0.000428897	2541.26	2987.39	1534.1	1014.47	1151.23	1307.35
ASPHD2	1.03133	0.000428978	689.279	638.144	535.824	224.933	300.795	385.742
CCNF	1.83141	0.000430727	3479.95	3498.46	751.487	483.946	687.358	1000.85
CDCA3	1.84919	0.000431686	5094.32	6714.59	1150.58	839.522	1226.13	1531.5
MKI67	1.70321	0.000433846	21067.4	20661	4951.37	3317.19	4534.87	6483.6
NPY	-2.19258	0.000436084	107.02	23.3551	192.318	604.365	426.428	438.912
TMEM179	-1.33664	0.000435915	158.716	110.593	261.242	478.266	390.187	467.061
LOC102186952	-2.91895	0.000436983	98.8571	48.771	12.2283	67.0254	672.862	471.231
LOC108633342	-2.33776	0.000442861	34.4639	39.1542	78.9284	514.619	126.841	127.191
RAD54L	1.42556	0.000443334	1661.53	1770.18	619.199	402.152	596.757	509.805
RHBDL2	1.05629	0.000445283	13932.5	17819.9	9370.24	6459.43	5008.41	8307.01
TPM1	-1.43912	0.000446351	98959.6	93695.2	259077	526671	394891	303329
PPM1E	-1.25498	0.000447697	375.476	263.088	604.747	861.106	1227.34	874.697
LOC100860961	1.44472	0.000448031	36916.3	42819.5	11963.8	12817.8	9950.38	10919.6
JPH3	-1.41455	0.000447838	389.08	262.402	648.102	1429.12	1297.4	733.953
CHRNB2	-2.07404	0.000449657	19.9528	24.7289	13.34	51.1211	100.265	94.8718
CNTN1	-1.03499	0.000453997	877.924	723.321	1379.58	1811.96	2379.78	1912.03
SYN1	-1.00823	0.000457574	323.78	210.196	292.368	463.498	637.83	558.805
SLIT2	-1.11521	0.000460975	405.405	756.98	496.915	1520	1048.55	1028.99
TMEM121	-1.31886	0.000465337	291.13	186.154	389.084	921.315	747.759	488.955
TLL2	-2.61254	0.000466389	55.3237	63.8831	96.715	1038.33	124.425	156.382
CAP2	-1.25279	0.00047219	2436.06	2273.69	4835.75	5671.03	10233.1	6839.11
MLLT11	-1.58483	0.000478976	1214.4	903.293	3106	6438.98	5785.16	3440.41
CKS2	1.63495	0.000485591	5762.73	7730.54	1591.91	1548.4	1523.3	1785.88
C27H4orf47	1.12574	0.00048741	376.383	454.738	365.739	149.955	152.209	246.041
ASF1B	1.92919	0.000496331	2179.39	2269.57	445.779	372.616	276.634	635.954
FAM64A	2.22647	0.000496003	514.238	681.42	116.725	51.1211	83.3527	145.957
RNF32	3.39708	0.000499472	104.299	67.3177	203.435	0	15.7041	19.8084
LOC102188497	-1.46516	0.000502345	77.9974	85.1775	86.71	137.459	320.123	232.488
ADAMTSL2	-1.93739	0.000503902	182.296	93.4204	393.53	1289.39	840.775	428.487
OIP5	2.10669	0.000503774	819.879	1051.67	141.182	124.963	179.994	162.637
CRHBP	-3.79215	0.000504569	5.44168	0	8.89334	56.8012	101.473	34.4041
ZEB1	-1.06865	0.000509539	2881.37	2255.83	4507.81	5783.5	8480.23	5962.33
FGF5	-3.5288	0.000510143	12.6972	0	23.345	146.547	171.538	91.7441
LOC102183358	-3.29236	0.000512404	7.25557	25.4159	77.8167	32.9447	536.357	508.763
BPIFB2	-2.64089	0.000519306	34.4639	13.7383	7.78167	171.54	45.9044	132.403
SLC39A4	1.33657	0.000523526	3339.38	3599.43	1479.63	725.919	1282.91	1325.08
TXNDC5	1.24876	0.000525605	42286.4	28046.1	15058.6	13025.6	9499.8	13408.2
HSPB2	-1.24369	0.000530226	438.055	478.78	950.475	1325.74	1859.13	1233.33
MUC15	-2.49428	0.000529778	14.5111	8.24298	11.1167	30.6726	66.4406	92.7867
ABI2	-1.11711	0.000538873	1563.57	1437.03	2778.06	3556.89	5402.22	3571.77
MFSD2A	1.40204	0.000539453	1959.91	2321.09	824.857	861.106	554.477	517.103
PLCD4	-1.9307	0.000548123	74.3696	24.7289	54.4717	111.33	257.306	214.765
POLE2	1.5542	0.000548718	831.669	970.611	284.587	211.3	230.73	268.977
CENPN	1.7225	0.000551026	2174.86	2875.43	603.635	411.241	579.845	722.485
C19H17orf96	-1.71489	0.000551892	24.4875	50.8317	52.2484	179.492	109.929	129.276
GPR27	-1.02062	0.000563193	490.658	467.102	807.07	1284.84	1305.86	986.249
LOC102171721	-2.43352	0.000563341	17.232	8.24298	32.2383	159.043	59.1925	89.659
PAK3	-1.18739	0.000567584	150.553	172.416	300.15	495.306	486.828	433.7
PRDM8	-1.50289	0.000572655	318.338	342.084	872.659	1095.13	1956.98	1288.59
CD209	1.99365	0.000574284	465.263	456.112	95.6034	94.29	73.6886	87.5739
CASQ1	-1.406	0.000575618	148.739	149.747	289.033	560.06	658.366	335.7
NRIP3	-1.53578	0.000580366	179.575	83.1167	286.81	485.082	527.901	575.486
LRRTM3	-2.05665	0.000581847	34.4639	12.3645	33.35	102.242	148.585	80.2761
LOC108634074	3.19204	0.000582991	136.042	195.084	12.2283	11.3602	8.45607	17.7233
LOC108635998	-6.88278	0.000583216	0	0	0	42.0329	7.24806	8.34038
PTGES3L	-1.45076	0.000583959	397.242	410.088	1060.53	2195.93	1574.04	1331.33
NLGN4X	-1.39117	0.000588709	135.135	166.233	346.84	514.619	527.901	653.677
ASGR1	1.34204	0.000591374	167.785	153.869	242.343	68.1614	90.6008	63.5954
KRT7	2.5504	0.000592454	153.274	279.574	105.608	24.9925	7.24806	59.4252
RAB9B	-1.3495	0.000594282	62.5793	79.6821	110.055	266.966	175.162	199.126
LOC102170310	1.90212	0.000597834	10782.7	12417.4	2189.98	1259.85	2173.21	3360.13
NCAM2	-2.01666	0.000602723	25.3945	40.528	121.172	252.197	236.77	263.764
KCNJ1	3.55049	0.000607395	104.299	98.2288	31.1267	13.6323	0	6.25528
DHCR7	1.17028	0.000609469	10051.7	10733	4268.8	3904.51	3382.43	3845.96
TMEM97	1.12527	0.000610072	14319.8	19127.8	8089.6	7247.83	5022.91	6771.34
DACT3	-1.22637	0.0006107	3550.69	2093.03	5541.66	7819.25	10996.5	7351
CDC20	1.75059	0.000612457	7336.29	10246.7	2117.73	1130.34	2014.96	2709.58
LOC108636991	1.41768	0.00061356	619.444	847.653	528.042	224.933	138.921	382.615
BRCA1	1.58511	0.000615078	476.147	419.018	239.008	80.6577	99.0569	198.084
LOC108636121	-1.83032	0.000616064	45.3473	29.5373	83.375	120.419	195.698	242.913
RTN1	-1.10246	0.000615574	1152.73	866.2	1959.87	2933.21	2512.66	3092.19
CCNB1	1.76099	0.000625858	3938.87	5127.82	956.034	715.695	930.168	1311.52
CHI3L1	1.3917	0.000628597	2106.84	1920.61	956.034	966.756	471.124	461.848
PROCR	1.28187	0.000632623	3871.75	4144.85	2353.4	2182.3	889.096	1193.72
HAS1	-1.9113	0.000638882	30.8362	34.3457	78.9284	261.285	163.081	114.68
CENPU	1.03702	0.000640643	1168.15	1336.74	734.812	491.898	637.83	450.38
LOC102168343	2.26783	0.000640143	255.759	228.743	1280.64	173.812	119.593	72.9783
LOC106502031	-1.90966	0.000645641	59.8584	49.4579	91.1567	94.29	334.619	322.147
MCM5	1.16987	0.000646563	8086.33	8673.68	3667.39	2468.58	2978.95	3632.23
LOC108636378	1.56733	0.00065383	310.176	261.028	131.177	87.4738	56.7765	92.7867
LSAMP	-1.38126	0.00065453	565.027	291.252	391.307	700.927	1676.72	871.569
CXCR5	1.77433	0.000656511	667.512	798.882	695.904	397.608	153.417	81.3187
PTPRT	-1.76023	0.000657436	66.2071	24.7289	43.355	191.988	142.545	118.85
PRR18	-1.52351	0.000661449	155.088	93.4204	313.49	515.755	573.805	521.273
KCNH2	-1.27353	0.000666278	906.039	738.434	1912.07	2283.41	3190.36	3119.3
TREML2	1.85497	0.000665375	721.022	374.369	190.095	180.628	89.3928	85.4889
STX1B	-1.69821	0.000678058	63.4862	53.5794	30.015	177.22	100.265	201.212
SH3RF3	-1.05104	0.000684003	883.365	555.714	1056.08	1442.75	2168.38	1555.48
NCAPG	1.47779	0.000693607	6969.88	10023.5	2494.58	1857.4	2506.62	2633.47
NREP	-1.10493	0.00069606	2429.71	2144.55	3992	4429.36	8152.86	5839.31
SYNPR	-2.37292	0.000714527	28.1153	19.2336	148.963	318.087	353.947	338.828
CDC45	1.31647	0.000716844	2053.33	2024.34	724.807	649.806	646.286	632.826
HTR1B	-1.17097	0.000724308	531.47	383.299	896.004	1458.65	1495.52	1118.65
FOXD1	1.28033	0.000727403	224.016	182.719	213.44	61.3453	80.9367	112.595
PSAT1	3.0405	0.000729105	4239.07	4949.22	433.55	336.263	351.531	481.657
LOC102171110	-1.18919	0.000730161	84.346	70.0653	111.167	184.036	196.906	222.063
NRSN1	-1.7196	0.000735261	140.577	51.5186	223.445	553.244	408.308	402.423
FREM2	1.31268	0.000742797	188.645	212.257	127.842	63.6173	80.9367	68.8081
LOC106503415	-2.51824	0.000744475	12.6972	5.49532	21.1217	43.1689	109.929	68.8081
FRRS1	1.08276	0.000746405	779.067	866.887	954.922	471.45	250.058	505.635
GCNT7	-1.53184	0.000746943	116.089	78.3083	155.633	326.039	486.828	197.041
MLXIPL	1.75006	0.000745692	889.714	677.985	186.76	188.58	157.041	176.19
CEP78	1.0458	0.00074671	1577.18	1660.27	868.212	631.629	782.791	575.486
RHNO1	1.30456	0.000750025	3089.06	3696.29	1233.95	940.628	1053.39	1253.14
IL17RD	-1.28759	0.000749113	416.288	284.383	625.869	763.408	1496.73	974.781
BRSK2	-1.35731	0.000751673	106.113	73.4999	126.73	194.26	353.947	234.573
TPX2	1.36335	0.000752078	3959.73	4472.5	1414.04	1134.89	1139.15	1553.39
PRRX2	1.02884	0.000760624	1321.42	1272.17	694.792	547.563	583.469	481.657
E2F1	1.12312	0.000764683	1510.97	1373.14	702.574	487.354	520.653	639.081
EPHA7	-2.02964	0.000772622	29.9292	83.1167	43.355	104.514	186.034	350.296
TAGLN	-1.27704	0.000773809	131887	98153.3	278231	486280	423968	321499
SDC2	-1.02787	0.00077425	8255.02	8587.12	16449.3	19975.8	25907	21994.6
ZC3H12D	1.04326	0.000787649	1009.43	774.84	690.345	543.019	335.827	322.147
ALDH6A1	-1.38214	0.000786239	544.168	290.565	660.33	749.776	1793.9	1350.1
NCAPG2	1.359	0.000793448	3241.42	3885.88	1148.35	1047.41	1116.2	1063.4
PCLO	-1.42209	0.0007928	123.345	104.411	252.348	319.223	479.58	483.742
HOMER2	1.73923	0.000797703	3849.99	4762.38	1012.73	1446.16	628.166	809.016
ASPM	1.23383	0.000803374	2339.01	3097.99	1111.67	817.937	904.8	1062.36
MAB21L2	-1.49666	0.000805809	4911.11	3552.04	11639.2	13127.9	27239.4	16354.4
SLC5A1	2.11656	0.000813391	2298.2	510.378	1586.35	126.099	657.158	230.403
VEGFD	-1.09831	0.000816298	287.502	250.037	366.85	569.148	881.848	483.742
INPP5A	-1.29075	0.000820354	10199.5	7986.07	22898.1	32573.2	40357.2	27578.5
LOC106503871	2.22878	0.000822179	412.66	490.457	60.03	68.1614	67.6486	69.8506
CUNH9orf172	-1.86389	0.000821495	471.612	131.201	717.025	889.507	2348.37	1561.74
ASIC1	-1.4879	0.000823081	70.7418	43.9626	38.9084	157.907	113.553	159.51
MCM10	1.4994	0.000832672	1131.87	1241.26	370.185	287.414	401.06	282.53
ADGRD1	1.19086	0.000831965	670.233	829.106	693.68	424.873	179.994	355.509
NMRK2	-4.67599	0.000842662	0	0	11.1167	186.308	42.2804	44.8295
ZNF503	-1.15459	0.00084862	2097.77	1430.84	2780.28	3018.42	6358.97	4664.36
LOC108634875	-4.34884	0.000855012	0	1.37383	2.22333	15.9043	35.0323	20.8509
LIMS2	-1.37432	0.000854777	7105.01	5360	15889.1	29813.8	27257.6	16430.5
SPAG5	1.61743	0.000856158	4285.32	4913.5	1129.45	749.776	1247.87	1368.86
IQGAP3	1.84503	0.000866038	964.991	950.003	210.105	123.827	211.402	256.467
C20H5orf42	-1.63174	0.000872718	735.533	570.826	1345.12	4931.48	1803.56	1478.33
CFL2	-1.56681	0.000878098	7640.11	6464.56	23938.6	51282.4	33397.9	28017.4
TMEM132C	-1.90688	0.000888447	20.8598	48.084	68.9234	252.197	142.545	120.935
CDCA2	1.5917	0.000895074	1989.84	2312.16	545.829	404.424	572.597	631.783
PPP1R12B	-1.49271	0.000896171	14727.9	7312.9	29434.7	34689.6	62619.6	47546.4
AKAP6	-1.67753	0.000900783	559.586	459.546	1796.45	2181.17	4270.32	2550.07
MCM2	1.14339	0.000912073	6480.13	6401.36	2914.79	1849.45	2348.37	2953.54
SBK3	-6.67698	0.000918892	0	0	0	4.5441	19.3282	26.0637
FUT1	2.5482	0.000926509	454.38	373.682	56.695	40.8969	20.5362	89.659
LYZL6	-6.87271	0.000928622	0	0	0	42.0329	12.0801	3.12764
PLIN4	-1.97281	0.000932351	719.208	145.626	1062.75	1330.28	3579.34	2652.24
FEN1	1.12045	0.000932896	5361.86	5945.25	2463.45	1784.69	2285.56	2264.41
AGT	2.45342	0.000935634	305.641	289.878	77.8167	11.3602	37.4483	74.0208
ANKLE1	1.69221	0.000941607	461.635	432.07	131.177	82.9297	113.553	120.935
DEPDC1B	1.55054	0.000943005	646.652	871.008	256.795	246.517	143.753	215.807
GNAO1	-1.32146	0.00094577	1639.76	949.317	2515.7	2681.02	5767.04	4305.72
NT5C	1.4502	0.000946469	2436.06	3345.96	1115	481.674	962.784	1080.08
FSTL4	-2.02429	0.000954782	15.4181	17.8598	25.5683	92.0179	102.681	43.787
GSDMB	1.42047	0.000964884	28160.7	28460.9	8057.36	8414.53	6238.17	9511.16
PRKCG	1.9302	0.000971668	164.157	100.29	56.695	22.7205	31.4083	30.2339
SGCB	-1.03565	0.00097306	3100.85	2893.29	5161.47	5563.11	9854.95	7447.96
KIF20A	1.57489	0.00098188	3669.5	4574.85	961.592	865.65	1043.72	1181.21
LOC102179006	-1.80223	0.000984129	20.8598	39.8411	51.1367	87.4738	178.786	123.021
AK5	-1.26027	0.00099004	90.6946	111.967	63.365	216.981	250.058	173.063
CNKSR2	-1.36363	0.000997816	128.786	65.2569	167.862	335.127	306.835	285.658
CHAF1A	1.28164	0.00100152	2182.11	2143.86	829.304	541.883	812.991	766.272
DIRAS2	-1.74533	0.00100259	50.789	51.5186	103.385	114.738	320.123	252.296
NEK2	1.60488	0.00100487	3484.49	4995.25	976.044	965.62	890.304	1253.14
IGFBP2	1.55738	0.00100464	14240.9	14362	4384.42	2224.33	5759.79	3224.6
ARHGAP11A	1.31809	0.00100837	2442.41	3121.34	992.719	921.315	707.894	1000.85
ANGPTL2	-1.06334	0.0010158	4728.82	2970.91	7290.31	10492.3	11413.3	9415.24
TRPS1	-1.06173	0.00102068	1278.79	1134.78	2280.03	2817.34	4099.99	2876.39
CSTA	6.56539	0.00102422	24.4875	30.9112	3.335	0	0	0
B3GALT1	-2.39533	0.00102538	14.5111	24.7289	113.39	221.525	381.731	194.956
VOPP1	-1.89344	0.00103014	398.149	449.929	1905.4	2116.41	5210.15	2898.28
MFAP5	-1.47089	0.00103196	358.244	501.448	1145.02	1222.36	2390.65	1940.18
SGIP1	-1.15292	0.0010439	274.805	162.112	355.734	637.309	630.582	491.04
PSRC1	1.05424	0.00104398	1494.65	1663.02	804.847	571.42	591.925	745.421
TGFB3	-1.21002	0.00104529	461.635	289.191	669.224	1400.72	1072.71	807.974
DTYMK	1.23496	0.00104658	4617.26	6769.55	2182.2	1726.76	1956.98	2081.97
FAM72A	1.4427	0.0010584	621.258	746.677	243.455	231.749	165.497	195.999
LYNX1	-1.52063	0.00106146	7858.69	4866.11	21248.4	35448.5	35039.6	26981.1
FAM179B	-1.1917	0.00105964	1864.68	1774.99	4447.78	6185.65	6482.19	5800.73
GABRA1	-1.03509	0.00106196	233.992	137.383	225.668	407.833	369.651	443.082
KIF23	1.3531	0.00106954	2679.12	3212.7	1020.51	758.864	782.791	1164.52
NCMAP	-1.88308	0.00106938	25.3945	57.7009	58.9184	82.9297	204.154	236.658
FERMT2	-1.20118	0.00106802	6796.65	6070.27	15475.5	25053.9	22231	17877.6
C21H14orf28	-1.23838	0.00107408	784.508	818.803	1793.12	3444.42	2577.89	1987.09
IL6	6.41049	0.00108206	9.06946	33.6588	10.005	0	0	0
SYT8	6.39257	0.00108296	12.6972	31.5981	7.78167	0	0	0
CCL19	3.00179	0.00109291	15265.7	21091	2051.03	2549.24	1158.48	1087.38
MUM1L1	-1.34891	0.00109615	446.217	449.929	973.82	1055.37	2301.26	1403.27
LOC106503563	-2.16902	0.00109672	17.232	9.61681	8.89334	60.2093	41.0724	59.4252
BTBD17	-6.78631	0.00109817	0	0	0	4.5441	41.0724	8.34038
FABP6	3.02043	0.00109974	586.794	779.649	73.37	143.139	22.9522	11.468
MUC20	1.36748	0.00111337	3215.12	3609.05	1034.96	913.363	1043.72	1089.46
CKMT2	-1.13333	0.00111468	202.249	148.374	142.293	432.825	399.852	249.169
PIANP	-1.99749	0.00111777	11.7903	14.4252	17.7867	76.1136	53.1525	45.8721
CTTNBP2	-1.20134	0.00112275	823.507	515.873	1344.01	1591.57	2480.05	2094.48
LOC108637840	2.06548	0.00112256	263.014	139.444	92.2684	28.4006	21.7442	67.7656
LOC102182573	-1.56084	0.00112978	94.3224	142.191	294.592	730.463	451.796	381.572
LOC108634031	-1.33583	0.00113586	74.3696	73.4999	103.385	151.091	291.131	190.786
CP	1.7114	0.00113776	119.717	125.705	277.917	72.7055	39.8644	46.9146
MTFR2	1.41827	0.00115066	1596.22	1873.9	530.265	570.284	427.636	499.38
CLSPN	1.42346	0.00114979	1851.08	1814.83	593.63	376.024	608.837	603.635
TRAIP	1.56321	0.00115425	1396.7	1623.87	416.875	271.51	408.308	483.742
LRRC72	-1.70382	0.0011564	345.546	257.593	902.674	822.481	2475.21	1603.44
LMO3	-1.17829	0.00118211	1717.76	1070.21	1893.17	1975.55	4666.55	3949.17
GAS1	-1.09889	0.00118545	4349.71	2959.92	6755.6	7724.96	12925.7	9471.54
HOXA11	-1.01139	0.00119306	1874.66	1375.89	2579.07	3068.4	5181.16	3498.79
LOC108638034	1.45465	0.00120506	122.438	144.252	96.715	49.985	50.7364	32.319
LOC106502965	1.45194	0.00121146	7786.13	7347.24	2043.24	2603.77	1638.06	2037.14
SHISA8	1.59395	0.00121278	185.017	160.738	229.003	60.2093	32.6163	96.9569
NECAB2	-1.47388	0.00122789	33.557	54.2663	75.5934	148.819	130.465	173.063
LOC108638227	-1.09484	0.00122694	97.0432	118.836	148.963	229.477	315.291	233.531
LOC102170006	1.66965	0.00122532	86061.9	109755	36066.9	45041.1	12390.6	15456.8
CLEC4E	2.2157	0.00123512	64.3932	112.654	38.9084	14.7683	20.5362	11.468
FOXM1	1.97574	0.00124284	414.474	348.953	85.5984	45.441	72.4806	97.9994
LOC102182181	1.42256	0.00124493	1022.13	1431.53	491.357	236.293	501.324	361.764
MYO18B	-3.878	0.00125203	12.6972	0	4.44667	176.084	42.2804	31.2764
PRC1	1.48784	0.00125463	4115.72	4957.47	1324	884.963	1089.63	1732.71
CDC6	1.87462	0.00125497	922.364	1143.71	215.663	132.915	170.329	319.019
LOC102186478	2.03186	0.00127762	3573.37	1711.79	759.269	234.021	258.514	985.207
LOC108638639	-3.18139	0.00128856	28.1153	4.12149	15.5633	14.7683	265.762	151.169
CACNA1C	-1.58765	0.0012955	1095.59	581.817	2959.26	4874.68	4995.12	4060.72
C1H3orf70	-1.1466	0.00130213	1225.28	714.392	1726.42	2083.47	3477.86	2551.11
ITIH5	-1.10419	0.00131668	2201.16	1538	3783	4385.05	6344.47	5436.88
PRSS36	1.31193	0.00132025	255.759	239.046	138.958	71.5695	78.5207	105.297
MASTL	1.62259	0.00132496	873.389	928.022	230.115	185.172	193.282	281.488
LOC102168428	3.46625	0.00132389	12312.7	17977.3	1395.14	1861.94	387.771	617.188
IL17A	6.46327	0.00132476	14.5111	35.7196	4.44667	0	0	0
GRID2IP	-1.71209	0.00132753	82.5321	40.528	76.705	327.175	216.234	109.467
RTN4RL1	-1.03209	0.00133766	725.557	522.742	1125.01	1350.73	1669.47	1828.63
ATAD5	1.4012	0.00134418	1325.05	1513.27	490.245	301.046	421.596	537.954
CALD1	-1.39032	0.0013529	42290	36508.8	107351	232299	141149	114518
LOC108634948	-2.66336	0.00135715	4.53473	4.12149	12.2283	60.2093	33.8243	35.4466
LOC102177581	-1.48869	0.00136399	4752.4	2352.68	10176.2	13183.6	21712.8	13595.9
F10	1.47558	0.00136883	728.278	579.069	442.444	87.4738	287.507	254.381
IL2RA	1.26012	0.00136765	194.086	153.182	168.973	87.4738	49.5284	78.191
CACNA2D1	-1.20563	0.00136833	1956.28	1636.92	4388.86	5857.34	7266.18	5281.54
POC1A	1.32837	0.00137692	2969.34	3797.27	1090.55	1041.73	893.928	1193.72
LOC102171357	-7.49207	0.00140798	0	0	0	0	32.6163	55.255
RGS6	-1.32156	0.00141053	351.895	208.822	556.945	665.71	1266	858.016
LOC102168308	-1.35992	0.00141845	146.925	97.5419	237.897	289.686	419.18	525.444
PTGFR	-2.16007	0.00142867	72.5557	32.9719	317.937	564.604	680.11	642.209
C3	1.34481	0.00143057	102830	93804.4	31783.7	41282	24543.2	24104.7
GPR63	-1.20293	0.00143526	521.494	394.289	1021.62	1668.82	1599.41	1187.46
PDE5A	-1.44583	0.00143869	11041.2	8940.2	25686.2	23204.4	62158.2	39041.3
FAM129A	-1.61882	0.0014374	9507.51	6106.67	30998.8	53914.6	52105.1	37134.5
APLN	-1.24201	0.00144211	535.098	415.584	1143.91	1613.15	1929.19	1407.44
LOC102180236	6.43821	0.00144142	3.62778	19.2336	31.1267	0	0	0
TGFB1I1	-1.14605	0.00144466	5649.37	3114.47	8446.45	11492	15916.7	10674.6
SIAH3	-2.79104	0.00145777	7.25557	12.3645	54.4717	62.4813	334.619	111.553
LOC108637519	-1.63578	0.00145915	21.7667	21.9813	27.7917	87.4738	73.6886	60.4677
COL5A3	-1.14361	0.00146579	1041.17	662.186	1724.2	2980.93	2527.16	2060.07
RDH12	2.12579	0.00146487	107.927	104.411	91.1567	42.0329	19.3282	8.34038
GLT1D1	-2.24207	0.00146709	21.7667	8.92989	13.34	35.2167	93.0168	79.2336
MAPK8IP1	-1.03394	0.00147713	417.195	277.514	585.849	1003.11	791.247	823.612
KCNAB1	-1.02935	0.00148796	825.321	659.438	1227.28	1539.31	2467.97	1525.25
SNTA1	-1.22178	0.00149877	164.157	113.341	244.567	383.976	507.364	323.19
LOC108637296	-1.254	0.00152107	85.2529	87.2382	130.065	305.59	247.642	166.808
SLFNL1	1.38382	0.0015483	971.339	1007.02	410.205	179.492	374.483	361.764
LOC102176024	1.51695	0.00155336	1203.52	1110.05	330.165	227.205	299.587	397.21
LOC108637412	3.09544	0.00155398	63.4862	76.2476	105.608	0	10.8721	17.7233
VWA2	-2.54017	0.0015603	25.3945	10.3037	156.745	364.664	443.34	305.466
LOC102176524	-1.07012	0.00157098	1875.56	815.368	1897.62	3028.64	3633.7	2968.13
OGN	-1.66772	0.00161815	1454.74	2023.65	6527.71	15891.8	9155.51	6739.02
PRMT8	-6.4079	0.00161825	0	0	0	6.81614	16.9121	17.7233
MTFP1	1.11209	0.00162252	2995.64	3229.19	1426.27	1235.99	874.6	1429.33
GYG1	-1.44691	0.00165704	4030.47	3503.95	12354	23376	17034.2	13805.4
PRR16	1.21211	0.00166607	782.694	631.962	395.754	365.8	229.522	186.616
CRYM	-1.26782	0.0016724	163.25	118.149	262.353	331.719	576.221	398.253
AMIGO1	-1.63027	0.00169521	314.71	190.962	221.222	249.925	1198.35	801.719
PEBP4	-1.31711	0.00169431	81.6251	61.1354	114.502	155.635	212.61	270.02
BTNL2	1.47395	0.001698	7203.87	5805.81	1593.02	1988.04	1337.27	1931.84
ZWILCH	1.12324	0.00170552	2855.07	3241.55	1213.94	1074.68	1111.37	1170.78
TCF15	-1.46245	0.00171951	69.8348	83.1167	174.532	347.623	346.699	205.382
LOC102189032	-1.4139	0.00173007	49.882	32.285	35.5734	92.0179	100.265	120.935
NDC80	1.39544	0.00173371	1495.55	2097.84	576.955	426.009	481.996	677.656
RAD51AP1	1.73372	0.00174175	1071.1	1242.63	213.44	203.348	282.674	274.19
HMCN2	-1.42216	0.00174057	3151.64	1933.67	8217.44	12453.1	12274.6	10916.5
SH3BGR	-1.12318	0.00174664	7933.06	7161.09	17415.4	23677	27944.9	19188.1
PPIF	1.1988	0.00174572	4239.07	4515.09	1545.22	1495.01	1349.35	1643.05
LOC102169699	-1.1132	0.00176017	449.845	245.916	455.784	587.324	1070.3	830.91
SYNM	-1.61291	0.00177536	42333.5	26383	144311	220397	241228	189954
SGO1	1.53406	0.00178621	1229.82	1374.52	347.952	256.741	310.459	452.465
UNC5D	-2.33385	0.0017868	13.6042	4.12149	15.5633	59.0732	43.4884	62.5528
NOX1	2.42561	0.00178958	185.017	191.649	60.03	56.8012	12.0801	12.5106
LOC102177858	1.37599	0.00181178	3092.69	2836.27	807.07	854.29	886.68	854.889
PALLD	-1.14952	0.00181393	16579	11583.4	32200.6	38947.4	54818.3	40139.1
INCENP	1.32991	0.00183805	4024.12	4034.94	1293.98	886.099	1310.69	1524.2
COL19A1	6.14555	0.00184788	10.8834	10.9906	22.2333	0	0	0
LIN7A	-1.45362	0.00187035	131.507	54.9532	138.958	212.436	392.603	283.573
NTRK2	-1.63955	0.00187288	47.1612	107.159	32.2383	204.484	167.913	212.68
IGLON5	-1.30437	0.0018733	223.109	147	290.145	823.617	431.26	373.232
PCYT1B	-1.28618	0.00190031	82.5321	76.9345	112.278	159.043	311.667	190.786
SLFN11	1.29261	0.00190938	1269.72	1111.43	481.352	537.339	303.211	328.402
CLDN2	1.44746	0.00191016	8449.11	9503.47	8058.48	5909.6	1284.12	2343.65
LOC106502397	-3.70559	0.00192118	3.62778	0	4.44667	48.849	32.6163	19.8084
YBX2	1.79931	0.00192105	1079.27	1183.55	176.755	205.62	246.434	249.169
LOC102189713	-1.43195	0.00191895	208.598	124.332	333.5	337.399	666.822	790.251
LOC108637165	-1.38836	0.00192512	47.1612	60.4485	62.2534	93.154	183.618	167.85
RGS18	1.28137	0.00193926	536.912	580.443	247.902	173.812	146.169	241.871
LOC102191280	-1.39809	0.00194229	1267.91	605.172	1882.05	4613.39	3473.03	1806.73
LOC106501899	1.1597	0.00194991	1549.97	1439.09	1117.23	980.389	425.22	432.657
PRIMA1	-1.3094	0.00195119	896.97	774.84	2394.53	3513.72	3828.19	2731.47
GPR135	-1.05205	0.00197838	92.5085	94.7943	118.948	169.268	216.234	248.126
NPR3	-2.4698	0.00199002	22.6736	8.24298	3.335	64.7534	66.4406	59.4252
RIMS4	-2.05517	0.00200099	72.5557	10.9906	67.8117	194.26	166.705	264.807
CHDH	-1.02367	0.00201037	458.008	315.294	356.845	1053.09	532.733	711.017
CHST3	-1.16842	0.00201986	788.136	552.28	1307.32	2740.09	1731.08	1476.25
DPY19L2	-6.3685	0.00202936	0	0	0	9.08819	22.9522	8.34038
OVN	-6.31705	0.00203572	0	0	0	12.4963	18.1202	8.34038
CASP6	1.11541	0.00204111	22981.1	26709.3	10947.7	11542	6450.78	9995.94
C9	4.15999	0.00204307	2910.39	2101.96	128.953	221.525	18.1202	47.9572
TMEM176B	1.00842	0.00204452	14556.5	12639.9	6113.06	6321.97	4892.44	5344.1
ACADSB	1.76101	0.00204993	3980.59	3903.74	1826.47	1964.19	543.605	357.594
ECT2L	-1.2735	0.00205206	138.763	175.85	299.038	688.43	351.531	440.997
BEND5	-1.24288	0.00206485	1121.89	1000.84	2779.17	3203.59	4832.04	3561.34
EGLN3	-1.20007	0.00206445	4925.62	5317.41	12992.1	21177.8	18721.7	13479.1
BUB1	1.58574	0.00207872	3479.95	3560.97	772.609	545.291	967.617	1090.5
CD4	1.87456	0.00208284	575.004	320.789	185.648	57.9372	53.1525	183.488
LOC102180704	-1.24787	0.00208717	1550.88	1254.99	3547.33	6437.85	4926.27	3719.81
HOXB5	-1.16642	0.00209298	826.228	298.808	505.809	1016.74	1371.09	1270.86
CENPK	1.44432	0.00209509	696.535	1000.15	299.038	189.716	202.946	340.913
DTNA	-1.14731	0.00210445	1512.79	1501.6	3262.74	4157.85	6271.99	3470.64
LOC102175286	-2.33295	0.00212103	9.06946	8.92989	13.34	86.3378	27.7842	42.7444
IL1R2	1.73058	0.00214383	1354.98	1788.73	321.272	490.762	205.362	348.211
TLX2	-1.12714	0.00215003	136.042	140.131	162.303	226.069	279.05	451.423
DPP10	-1.85901	0.00215218	26.3014	63.1962	154.522	369.208	242.81	270.02
SERPINI1	-1.00286	0.0021707	215.853	200.579	367.962	556.652	459.044	552.55
MDFI	1.58577	0.00217269	315.617	400.471	130.065	135.187	68.8566	78.191
SLC6A19	3.13249	0.00217823	38.0917	94.1074	81.1517	0	9.66408	14.5957
PCBP3	-1.14135	0.00218477	116.089	133.948	96.715	174.948	266.97	324.232
DOK5	-1.65824	0.00219547	321.059	250.037	1160.58	2005.08	2244.48	1211.44
LOC108638096	-6.39319	0.00221455	0	0	0	21.5845	4.83204	14.5957
LOC102190217	-4.28268	0.00223988	0	0	7.78167	32.9447	53.1525	57.3401
MAPK13	1.00519	0.00225425	18477.2	22000.5	8887.78	7288.73	8839.01	8467.57
PDZRN4	-1.24306	0.00225631	1711.41	1190.42	2800.29	2661.7	6682.71	4149.34
RACGAP1	1.02284	0.00226439	4072.19	4493.8	1952.09	1426.85	1752.82	1997.52
E2F8	1.49502	0.00226817	1447.49	1748.89	455.784	303.318	373.275	619.273
TNFSF13	1.48319	0.00227227	13659.5	13341.3	2892.56	3188.82	3067.14	4437.08
TAAR1	6.10043	0.00227189	9.06946	21.2944	12.2283	0	0	0
EZH2	1.0749	0.00227674	3370.21	3258.04	1459.62	987.205	1365.05	1487.71
PRIM1	1.04369	0.00228117	947.759	945.882	656.995	252.197	465.084	520.231
EFNB3	-1.38465	0.00228104	95.2293	107.159	147.852	159.043	438.508	315.892
TCF19	1.26629	0.00228484	1978.05	2062.12	898.227	389.656	744.135	919.526
TNS1	-1.36916	0.00229425	16369.5	7686.58	32157.2	37536.5	61975.8	45693.8
ISL2	-1.05303	0.00229771	236.713	194.397	369.074	502.123	693.398	461.848
LOC102190222	1.31532	0.00229954	182.296	336.588	172.308	69.2975	109.929	99.042
GCK	-1.20746	0.00231083	58.0445	53.5794	41.1317	118.146	122.009	113.638
LOC106503874	-3.25295	0.0023136	0	6.18223	23.345	62.4813	115.969	99.042
HMGB3	1.34657	0.00232048	3835.47	6011.88	1440.72	1651.78	1239.42	1548.18
SLC8A1	-1.25089	0.00232633	2946.67	2153.48	6589.96	7435.28	12190	8191.29
PROP1	-6.24376	0.00233789	0	0	0	11.3602	12.0801	13.5531
E2F2	1.44099	0.00234379	5470.7	6020.81	1749.76	877.01	1865.17	2135.14
ARHGEF39	1.21764	0.0023691	3460	3579.51	1241.73	896.323	1334.85	1330.29
LRRIQ3	-1.03566	0.0023986	75.2765	83.1167	81.1517	156.771	190.866	143.871
LOC108636068	-1.76691	0.00241144	24.4875	21.2944	35.5734	55.6652	136.505	83.4038
TNFRSF17	1.2702	0.00241456	3209.68	2696.14	1116.11	664.574	907.216	1339.67
CLDN10	-1.08443	0.00241746	123.345	159.364	170.085	271.51	439.716	249.169
ADCY5	-1.15178	0.00242324	2154	1764	3949.75	8488.37	4614.6	4374.53
LOC106502088	-6.26746	0.00243485	0	0	0	9.08819	18.1202	10.4255
CLEC2L	1.63106	0.002442	272.991	387.42	973.82	260.149	107.513	159.51
KCNQ4	-1.8652	0.00244767	239.434	104.411	875.994	1443.89	1756.45	1238.55
HCN4	-2.54627	0.00244721	17.232	12.3645	160.08	530.523	277.842	293.998
LOC108635386	-6.2454	0.00246437	0	0	0	15.9043	9.66408	11.468
HOXC9	-2.80822	0.00247842	3.62778	5.49532	14.4517	101.106	38.6563	22.936
LOC108634225	1.29647	0.00247711	420.823	258.28	214.552	99.9701	171.538	92.7867
LZTS1	-1.28557	0.00248184	136.949	76.2476	187.872	349.895	382.939	241.871
LOC106502096	-1.13943	0.00248793	151.46	125.705	235.673	298.774	491.66	336.743
KCTD7	-1.00269	0.00249757	1044.8	743.242	1409.59	1499.55	2812.25	2092.39
LOC102180465	1.4722	0.0025212	195.9	232.864	91.1567	71.5695	65.2326	51.0848
NRG3	-6.26402	0.00254286	0	0	0	7.95217	18.1202	11.468
ZWINT	1.41949	0.00256841	1455.65	1641.73	431.327	372.616	374.483	572.358
NCAPH	1.08124	0.0025882	2774.35	3039.6	1173.92	973.572	1124.66	1205.18
STEAP1	1.80477	0.00261925	292.037	440.999	95.6034	118.146	56.7765	62.5528
GIMD1	-1.29986	0.00264946	38.0917	60.4485	71.1467	163.587	123.217	130.318
ZP2	-3.47486	0.00267174	13.6042	0	4.44667	30.6726	70.0646	97.9994
BLM	1.47638	0.00270343	1299.65	1536.63	363.515	287.414	378.107	484.784
KIF21B	1.06414	0.00271396	804.461	498.7	453.56	268.102	207.778	363.849
ELANE	1.12005	0.00271613	1444.76	1243.32	665.889	704.335	457.836	381.572
GEN1	1.2281	0.00272442	1129.15	1078.46	451.337	257.877	448.172	429.529
TRIM9	-1.24826	0.0027293	184.11	169.668	446.89	664.574	570.181	663.06
SRL	-1.20465	0.00275019	162.343	170.355	371.297	480.538	664.406	474.359
NUDT1	1.07324	0.00276498	1389.44	2420.69	919.349	702.063	757.423	789.208
LOC102176872	-1.90634	0.00276397	63.4862	58.3878	11.1167	188.58	175.162	137.616
NEIL3	1.55684	0.00279197	745.51	851.775	271.247	107.922	211.402	315.892
TMPRSS3	-1.43022	0.00284004	117.903	152.495	140.07	214.708	250.058	641.166
NALCN	-2.09262	0.00286179	63.4862	10.3037	106.72	314.679	234.354	216.85
SKA1	1.27979	0.00292798	1324.14	1896.57	555.834	652.078	457.836	446.21
LOC108636063	-3.47551	0.00294647	0	7.55606	4.44667	79.5217	19.3282	36.4891
LOC108633551	1.46922	0.00294933	164.157	155.93	331.277	113.602	64.0246	57.3401
ABCG4	-1.35718	0.00297241	107.927	52.8925	57.8067	144.275	177.578	237.701
NECAB3	-1.4999	0.00300869	137.856	66.6308	267.912	535.067	460.252	336.743
ARHGEF26	-1.06633	0.00302616	1637.94	993.966	2746.93	3305.83	4292.06	3661.42
SSC5D	-1.17581	0.00303134	535.098	453.364	1269.52	1652.91	1890.54	1553.39
KAZALD1	1.11896	0.00302993	790.857	976.106	455.784	229.477	388.979	405.551
CHD5	-1.2387	0.00303307	131.507	110.593	225.668	251.061	490.452	359.679
TRNP1	-1.0925	0.00305246	257.573	321.476	573.62	1042.87	719.974	692.251
LOC102172805	-1.03958	0.0030619	168.692	99.6027	116.725	296.502	219.858	274.19
LOC102180713	-4.70703	0.00307606	0	2.06074	0	11.3602	22.9522	26.0637
LOC106502740	-6.22658	0.00312189	0	0	0	17.0404	13.2881	6.25528
CALN1	1.25536	0.00312287	476.147	335.215	239.008	99.9701	210.194	130.318
LOC102186846	2.87877	0.00312525	107.02	42.5887	14.4517	3.40807	8.45607	10.4255
LGALS2	2.9585	0.00313607	148872	178232	10265.1	11180.7	15750	16471.2
UCK2	1.19652	0.00315218	3101.76	3964.19	1269.52	1208.73	925.336	1503.35
KIAA1257	-1.90787	0.00315654	13.6042	9.61681	21.1217	52.2571	66.4406	45.8721
PLB1	-2.0196	0.00316524	11.7903	12.3645	30.015	82.9297	91.8088	42.7444
TUBB6	-1.29264	0.00317153	5629.41	4519.21	14813	26250.1	20346.5	14548.7
LOC108638412	6.1259	0.00319064	24.4875	14.4252	4.44667	0	0	0
DIXDC1	-1.17229	0.00320951	2203.88	1597.08	4864.66	5352.94	7784.42	6387.69
LOC102170564	1.28416	0.00320814	23749.3	30251	79535.3	13810.6	17472.7	23547
TM6SF1	-1.16075	0.00323239	732.812	634.023	1782	2383.38	2536.82	2115.33
BRI3BP	1.18892	0.00324413	9985.48	11696.1	3482.85	3692.08	3102.17	4244.21
CCDC175	-1.67832	0.00325798	66.2071	78.3083	291.257	568.012	449.38	373.232
ACTL8	5.95302	0.00328427	12.6972	10.3037	15.5633	0	0	0
PRUNE2	-1.43493	0.00332798	6586.24	4430.6	21152.8	29353.7	30404.4	27213.6
ACBD7	-1.92848	0.00333835	58.0445	11.6776	30.015	129.507	157.041	91.7441
IGSF9B	-4.33351	0.00339284	0	0	5.55834	22.7205	27.7842	54.2124
LOC102185739	1.26569	0.00341587	868.854	677.985	1381.8	395.336	213.818	607.805
CTXN3	-3.97609	0.00341912	22.6736	0	0	87.4738	137.713	131.361
CENPL	1.5533	0.00343696	1261.56	1662.33	347.952	247.653	334.619	532.742
SLITRK2	-1.16144	0.00343082	710.139	512.439	1566.34	2094.83	1984.76	2153.9
VSTM2L	-1.34409	0.00343827	477.054	258.28	960.48	1078.09	1890.54	1332.38
KIF18B	1.58039	0.00343489	736.44	865.513	247.902	112.466	178.786	327.36
HAL	3.82316	0.00343738	53.5098	138.757	6.67	4.5441	9.66408	0
SCN3B	-1.01367	0.00345259	148.739	140.131	249.013	304.454	370.859	407.636
SI	-1.27295	0.00345101	348.267	199.205	130.065	755.456	425.22	457.678
P3H2	-1.58255	0.00345954	615.816	503.509	1728.64	4875.81	2201	1449.14
CCNA2	1.25966	0.00346681	4303.46	4932.74	1286.2	1457.52	1483.44	1454.35
DIAPH3	1.27771	0.00347387	526.029	478.093	279.028	241.973	95.4328	191.829
SLC39A8	1.10965	0.00347818	2163.97	2663.86	966.039	788.401	788.831	1108.23
LOC102170123	-2.22077	0.00349085	13.6042	26.7897	4.44667	81.7937	78.5207	52.1273
TEX13B	-6.17865	0.00351655	0	0	0	7.95217	9.66408	17.7233
FRMD5	-1.45825	0.00352352	112.461	98.2288	297.927	419.193	640.246	334.658
CTSO	1.1811	0.00352667	1410.3	1206.22	2390.08	390.792	816.615	999.803
LOC102168532	1.69001	0.0035274	690.186	456.798	2513.48	519.163	271.802	342.998
LOC102172689	1.11114	0.00353645	2205.69	2923.51	984.937	1053.09	826.279	951.845
NUF2	1.24706	0.00355478	1595.32	2321.77	670.335	496.442	748.967	688.081
KIAA0895	-1.66054	0.00355336	87.0668	32.9719	57.8067	289.686	170.329	101.127
NRP2	-1.1548	0.00355078	7404.31	4721.85	14724	15738.5	24720.7	19319.4
LOC102172438	-2.06442	0.00354848	48.9751	16.486	31.1267	43.1689	198.114	161.595
DYNC1I1	-1.56187	0.00358583	580.445	427.948	2091.05	2219.79	4015.43	2910.79
DPYSL3	-1.12649	0.00360984	15409.9	10588.1	31769.2	37443.3	52068.9	36604.9
RECQL4	1.26471	0.0036196	3809.17	3394.73	1003.84	1054.23	1186.27	1175.99
LOC106503126	-1.41501	0.00364455	135.135	89.2989	330.165	537.339	510.988	426.402
LOC102191700	-3.39196	0.00366667	0	2.06074	13.34	63.6173	50.7364	42.7444
CACNA1B	-1.34801	0.00368126	126.972	43.9626	94.4917	202.212	245.226	226.233
CCDC184	-1.3754	0.00371478	51.6959	63.1962	138.958	202.212	204.154	249.169
CD164L2	1.51438	0.00377331	243.062	348.953	206.77	62.4813	53.1525	163.68
LOC102190950	-1.53209	0.00380654	233.085	136.009	699.239	919.043	1046.14	1119.7
TRIP13	1.01945	0.00382073	3236.89	3757.43	1425.16	1296.2	1380.76	1477.29
ERCC6L	1.88093	0.00382347	958.642	1046.17	143.405	114.738	163.081	305.466
FADS3	-1.52409	0.00382675	492.472	387.42	1255.07	3427.38	1673.09	1036.29
EFCC1	-1.0435	0.00385042	656.629	491.831	1236.17	1808.55	1727.46	1375.12
ADRA1A	1.4308	0.00390851	296.571	280.948	124.507	54.5291	88.1848	117.808
LOC106501935	-1.21665	0.0039242	170.506	261.028	406.87	933.812	451.796	560.89
LOC102175709	-7.12947	0.00393809	0	0	0	0	19.3282	48.9997
TUSC5	3.01269	0.00394607	99.7641	236.986	8.89334	7.95217	27.7842	7.29783
RD3L	-7.08899	0.00396431	0	0	0	0	36.2403	30.2339
MIS18BP1	1.27038	0.00397852	2007.07	2718.81	749.264	610.045	680.11	979.994
SH3GL3	-1.0768	0.00401303	393.615	354.448	735.924	988.341	1383.17	755.847
KIF14	1.32454	0.00401716	1232.54	1239.19	596.965	182.9	479.58	562.975
CEBPE	-7.35266	0.00402244	0	0	0	74.9776	4.83204	0
DCK	1.11007	0.00402982	1623.43	2110.2	751.487	573.692	657.158	847.591
FBXO16	1.86804	0.00404226	146.925	108.533	67.8117	22.7205	14.4961	51.0848
LOC106502578	-1.04318	0.00406086	421.73	276.14	694.792	958.804	1076.34	830.91
MKX	-1.26619	0.00407405	194.086	204.701	544.717	691.838	918.088	655.762
LOC108634907	-6.09848	0.00408047	0	0	0	10.2242	9.66408	13.5531
LMNTD1	-1.66478	0.00411835	14.5111	24.042	32.2383	56.8012	91.8088	75.0634
LOC106502490	-2.16559	0.00412086	12.6972	7.55606	27.7917	59.0732	111.137	42.7444
LOC102173185	-11.2025	0.00414013	0	0	0	0	485.62	665.145
NLGN2	-1.24874	0.00415078	233.992	77.6214	192.318	369.208	403.476	422.232
LOC102189282	2.99665	0.004158	67.114	63.1962	118.948	23.8565	0	7.29783
AQP3	1.40715	0.00416193	1106.47	802.317	407.982	145.411	276.634	451.423
UMOD	5.87844	0.00417178	10.8834	12.3645	13.34	0	0	0
ALDH1L1	1.52282	0.00421018	77.0904	68.0046	121.172	27.2646	25.3682	39.6168
LOC108638587	-1.8146	0.00423219	12.6972	13.7383	24.4567	43.1689	59.1925	75.0634
LOC108633335	-1.59456	0.00427081	48.0681	20.6074	58.9184	142.003	153.417	87.5739
TTK	1.65062	0.00428758	2486.85	3001.82	568.062	280.598	787.623	861.144
MCM4	1.03267	0.00429899	5928.71	6190.48	2435.66	1990.31	2257.77	2867
LOC102177821	-7.06599	0.00431547	0	0	0	21.5845	0	43.787
LOC108635380	-1.71813	0.00431307	39.9056	17.8598	46.69	168.132	70.0646	103.212
GRIP1	-1.23189	0.00431978	107.02	113.341	163.415	306.726	422.804	170.978
KLHL40	-2.42227	0.0043271	3.62778	36.4065	23.345	63.6173	200.53	77.1485
RIMBP2	-1.33374	0.00434721	126.972	127.079	342.394	356.711	573.805	569.231
TTC9	-1.1851	0.00436523	460.729	324.911	907.12	883.827	1601.82	1359.48
PGM5	-1.14932	0.00439291	13526.2	10660.2	32838.6	40374.3	50825.8	35282.9
CHN1	-1.06201	0.00441007	621.258	407.341	1129.45	1438.21	1668.26	1394.93
LOC108637394	1.64085	0.00440046	56.2306	57.7009	60.03	20.4484	13.2881	21.8935
MGAT5B	-1.50024	0.00443262	20.8598	48.084	53.36	137.459	96.6408	111.553
C27H8orf48	-1.01387	0.0044431	158.716	188.215	300.15	485.082	488.036	331.53
SCN9A	-1.99242	0.00446597	48.9751	16.486	58.9184	106.786	80.9367	304.424
NRCAM	-1.70653	0.00446711	126.972	118.149	81.1517	717.967	179.994	167.85
FAM212B	-1.03888	0.00448153	796.299	562.583	1535.21	2024.39	2013.75	1903.69
GJD2	-6.19876	0.00448506	0	0	0	9.08819	4.83204	21.8935
LTB4R2	1.24279	0.00449836	309.269	275.453	145.628	84.0658	86.9768	137.616
LOC102181582	1.42429	0.00449822	305.641	335.901	118.948	128.371	84.5607	70.8932
LOC102180424	-4.04008	0.00450808	46.2542	92.0466	83.375	13.6323	1622.36	2011.07
SPOCK1	-1.27799	0.00451515	466.17	258.28	1002.72	1197.37	1542.63	1443.93
NDC1	1.26545	0.0045251	2842.37	4515.78	1385.14	805.441	1052.18	1779.63
SLC44A5	-1.99964	0.00455567	9.97641	13.7383	46.69	99.9701	84.5607	93.8292
APLNR	-1.06071	0.00455958	599.491	363.378	1016.06	1524.54	1371.09	1228.12
ENOX1	-1.26654	0.00456425	412.66	278.887	942.694	966.756	1559.54	1401.18
DUSP3	-1.04866	0.00456932	7758.02	7450.97	18261.4	24746	26409.5	18077.8
MTCL1	-1.18519	0.00458961	1179.94	855.896	2621.31	3097.94	4677.42	2810.71
LOC108637395	3.0688	0.00461212	30.8362	35.0327	82.2634	10.2242	0	7.29783
EML6	-1.17514	0.00463479	136.949	98.2288	216.775	454.41	291.131	272.105
PENK	-2.74973	0.00465931	575.004	100.29	1381.8	2713.96	6548.63	4569.48
GINS4	1.29495	0.00466862	497.913	644.326	188.983	188.58	183.618	170.978
P2RX2	-1.43507	0.00467479	53.5098	31.5981	35.5734	146.547	76.1047	103.212
KIAA1324L	-1.70415	0.00468469	22.6736	21.9813	66.7	148.819	101.473	109.467
PTPDC1	-1.04605	0.00468282	525.122	350.327	917.125	1293.93	1373.51	1030.04
SLC1A7	1.05632	0.00468831	1214.4	1136.84	830.415	798.625	379.315	352.381
MAP7D2	-1.75217	0.00472066	25.3945	15.1121	12.2283	46.577	68.8566	62.5528
KIF15	1.54298	0.00472086	1488.3	1783.23	470.235	194.26	414.348	675.57
MTMR7	-1.37551	0.00472676	190.459	109.219	377.967	376.024	732.054	646.379
LOC102184304	-1.7085	0.00473208	29.9292	38.4672	78.9284	77.2496	164.289	237.701
KANK4	-1.82513	0.00474867	108.834	93.4204	76.705	702.063	130.465	156.382
FN1	-1.32081	0.00477776	30799	30850	105120	185568	115193	115835
NKAIN1	-1.1825	0.00478485	185.017	142.191	111.167	499.85	233.146	262.722
LOC108633266	1.27018	0.00482766	336.477	196.458	131.177	87.4738	85.7688	102.17
LOC102169211	1.83901	0.00485844	170.506	127.079	50.025	17.0404	37.4483	42.7444
SLC24A3	-1.14729	0.00486177	2989.29	1801.78	5670.61	5927.77	10183.5	7057
LOC102172697	-1.49171	0.00486499	28.1153	44.6495	52.2484	109.058	74.8967	166.808
UNC80	-2.03804	0.00487089	20.8598	33.6588	163.415	395.336	300.795	194.956
LOC102178816	-3.24324	0.00488368	7.25557	0	7.78167	72.7055	28.9923	37.5317
PTPRN2	-1.12151	0.00489626	746.417	713.705	1328.44	1098.53	2116.43	2849.28
LOC108637003	5.20638	0.00490578	20.8598	6.18223	17.7867	1.13602	0	0
LOC106503317	-4.13196	0.00493986	0	6.18223	0	70.4335	18.1202	26.0637
EGR1	1.18374	0.00495084	3918.91	3556.85	4402.2	3113.84	1123.45	991.462
LOC102189201	6.82941	0.00498533	36.2778	34.3457	0	0	0	0
COL9A2	-5.67629	0.00501135	0	0	13.34	360.12	172.746	138.659
PDE10A	-1.50556	0.00502438	286.595	297.434	811.517	2332.26	834.735	792.336
NLRP6	1.25899	0.00503662	1433.88	853.148	519.149	491.898	218.65	461.848
LOC108637379	-1.63128	0.00506734	32.6501	21.2944	33.35	65.8894	140.129	63.5954
SYNPO2	-1.40743	0.0050697	12053.3	9245.19	42296.7	47472.2	70851	50367.5
LOC106502663	1.27164	0.00506344	91.6015	157.99	97.8267	51.1211	48.3204	44.8295
KIAA1462	-1.16882	0.00506708	912.388	787.892	2127.73	1998.27	3835.43	2769
MEIS2	-1.44298	0.00506945	3029.2	2441.3	8388.64	5788.04	18811.1	13077.7
CDH13	-1.08902	0.00512417	1934.52	1681.57	4521.15	6650.28	6234.54	4421.44
CD27	1.7463	0.00513625	942.317	473.971	138.958	110.194	120.801	232.488
KCNN2	-1.34632	0.00513549	87.9738	72.813	122.283	149.955	382.939	185.573
LOC102179414	2.14136	0.00516415	55.3237	53.5794	102.273	29.5366	12.0801	6.25528
LOC102187875	1.84294	0.00518985	527.843	703.401	76.705	101.106	144.961	118.85
USP13	-1.23825	0.00520207	257.573	207.448	572.509	648.67	1136.74	658.89
FLNA	-1.2698	0.00520865	119650	76505.8	312119	446462	460961	318164
LOC102172331	3.05356	0.00523235	93.4154	122.958	28.9033	0	9.66408	19.8084
GINS3	1.04585	0.0052658	1512.79	1700.11	623.645	646.398	618.501	594.252
LOC108633333	2.79818	0.00529742	76.1835	52.2055	53.36	11.3602	0	14.5957
LOC102175634	-6.02292	0.00531423	0	0	0	9.08819	13.2881	9.38292
NACAD	-1.15349	0.00532831	214.946	120.21	334.612	478.266	594.341	413.891
SDPR	-1.13266	0.00535344	4995.46	4658.66	13560.1	14361.6	20004.7	16529.6
CX3CR1	-1.1514	0.00539701	104.299	54.2663	90.045	222.661	155.833	172.02
ANKS1B	-2.40098	0.00540513	57.1376	2.06074	42.2434	166.995	200.53	165.765
RIMS1	-2.36936	0.00544763	522.401	426.574	2681.34	6022.06	8272.46	4460.02
LOC108638480	-1.33345	0.0054578	74.3696	60.4485	42.2434	92.0179	195.698	159.51
CD244	-1.3203	0.00546515	282.967	269.271	879.329	1417.76	883.056	1269.82
DPP6	-1.39925	0.00546989	191.366	52.8925	197.877	347.623	358.779	456.636
PPP1R14C	-1.47968	0.00547289	898.783	983.662	4224.34	5255.25	6964.18	4807.18
LOC102169818	4.57885	0.00548831	25.3945	46.0233	5.55834	0	0	3.12764
TMEM196	-4.25089	0.00549196	4.53473	0	0	14.7683	24.1602	46.9146
LOC108637992	1.26509	0.00556706	7169.41	8234.74	2094.38	1988.04	2031.87	3261.09
CIT	1.08449	0.00556793	847.088	522.742	346.84	223.797	337.035	249.169
KIF18A	1.15405	0.00558486	656.629	965.802	324.607	312.407	236.77	326.317
FHOD3	-1.51483	0.00561212	992.199	342.771	2321.16	2621.94	4401.99	3419.55
RDM1	1.25333	0.00560769	1339.56	1839.56	458.007	560.06	455.42	510.848
NCR1	1.82771	0.00560668	53.5098	63.1962	111.167	34.0807	13.2881	16.6808
TNC	-1.2983	0.00562827	11295.1	9256.87	35725.6	58651.8	40724.5	39027.7
LOC106503278	-1.04937	0.00564673	174.134	133.948	130.065	308.998	403.476	194.956
LOC106502978	-1.19856	0.00565405	153.274	117.462	165.638	219.253	530.317	251.254
CATSPERG	-1.09221	0.00565805	211.318	91.3597	164.527	304.454	393.811	296.083
BRIP1	1.01828	0.00574158	765.462	1067.47	432.439	324.903	356.363	437.87
LOC102181202	1.04366	0.00588243	286880	321991	770940	195193	206656	267489
SMC2	1.24176	0.00587857	5431.7	6337.48	1646.38	1643.83	1529.34	2500.03
LOC108635273	-1.63059	0.00588637	371.848	96.1681	512.479	439.641	1379.55	1213.52
LOC108637378	1.17803	0.00589057	331.035	171.729	152.298	96.562	91.8088	101.127
MAP7D1	-1.05006	0.00589375	5985.84	4681.33	13192.2	16954	19136.1	13309.2
KLK7	-6.92657	0.00589664	0	0	0	0	30.2003	29.1913
MPDZ	-1.33215	0.00598456	762.742	1705.61	3934.19	5331.36	6047.3	4738.38
ANKRD23	-1.12489	0.0059893	628.514	354.448	1178.37	1569.98	1737.12	1402.23
PARPBP	1.64062	0.00602052	905.132	1206.22	185.648	201.076	173.954	361.764
KCNT2	-1.33905	0.00604054	69.8348	28.8504	58.9184	113.602	142.545	140.744
CCDC151	1.02921	0.00606776	829.856	1207.6	488.022	412.377	498.908	327.36
FAM181B	-1.3183	0.00607742	317.431	278.887	968.262	1274.62	1636.85	986.249
MEX3B	-1.07644	0.00609079	94.3224	62.5093	93.38	134.051	182.41	209.552
ERICH3	-1.57277	0.00610117	283.874	131.201	684.787	564.604	1568	1135.33
REEP2	-1.07271	0.00608346	237.62	118.836	304.597	520.299	444.548	422.232
TOPAZ1	-1.73922	0.00609039	14.5111	17.1729	46.69	77.2496	94.2248	87.5739
PHF24	-1.23495	0.00612084	2270.09	1001.52	3690.74	4148.76	7891.93	4343.25
KCTD17	-1.08029	0.00614358	102.485	105.785	110.055	147.683	312.875	212.68
DGKG	-1.70768	0.00617032	193.179	92.0466	742.594	888.371	1337.27	1126.99
GPT2	1.29664	0.00617218	1166.33	1055.79	307.932	329.447	282.674	418.061
S100A8	3.72613	0.006171	85.2529	280.948	0	11.3602	4.83204	11.468
RINL	1.23494	0.00618924	368.22	193.71	156.745	106.786	78.5207	119.893
LOC102183140	1.14592	0.00618857	23801	24333.3	13631.3	4558.86	8265.21	15087.7
ZNF469	-2.19152	0.0062041	9.06946	7.55606	4.44667	39.7608	30.2003	27.1062
LOC108633791	-1.8775	0.0062025	17.232	19.9205	28.9033	79.5217	129.257	33.3615
HS6ST2	-1.194	0.00622213	40.8126	46.7102	45.5784	127.235	93.0168	84.4463
OSCAR	-1.366	0.00632889	45.3473	52.8925	51.1367	169.268	147.377	68.8081
SULT1C2	2.63115	0.006351	45.3473	103.724	14.4517	7.95217	14.4961	4.17019
FBLN7	-1.04758	0.00637688	280.246	212.944	289.033	819.073	350.323	446.21
MNX1	1.10826	0.00637756	755.486	535.794	406.87	362.392	151.001	274.19
NTRK3	-1.19394	0.0063762	32.6501	47.3971	51.1367	94.29	100.265	105.297
LOC102176878	-3.05766	0.00642157	9.06946	4.12149	5.55834	3.40807	76.1047	76.1059
LOC108637285	-1.11498	0.00644329	57.1376	65.9438	110.055	180.628	160.665	161.595
LOC102191455	-1.26685	0.00644993	41.7195	41.2149	34.4617	121.555	74.8967	86.5314
EPM2A	-1.50289	0.00649835	463.449	458.859	1925.41	1647.23	3778.66	2640.77
CT55	2.34133	0.00651607	29.9292	30.2243	25.5683	7.95217	4.83204	4.17019
PRRG3	-1.04817	0.00651993	226.736	176.537	289.033	280.598	602.797	546.295
LOC102174373	-3.55423	0.0065575	0	3.43457	5.55834	10.2242	72.4806	21.8935
LOC102189064	1.48161	0.00657046	339.198	282.322	267.912	32.9447	143.753	141.786
LOC102168845	5.77025	0.00656796	10.8834	7.55606	15.5633	0	0	0
TSPAN18	-1.14948	0.00661194	1254.31	704.775	2275.58	2158.45	4052.88	3178.73
ATP6V1B1	1.3723	0.00664412	2787.95	2381.53	652.549	482.81	686.15	1080.08
SERPINB12	2.70767	0.00665536	209.505	142.878	11.1167	6.81614	13.2881	35.4466
ASB4	-4.21672	0.00668708	0	0	4.44667	15.9043	32.6163	28.1488
SCD	1.08902	0.00668774	155.088	210.196	115.613	72.7055	72.4806	81.3187
HIPK4	-1.43156	0.00672354	74.3696	26.1028	88.9334	159.043	165.497	183.488
LOC108635065	-1.04264	0.00677547	221.295	138.07	311.267	346.487	554.477	477.487
SPEG	-1.23683	0.00678641	3246.87	2410.38	9309.1	12567.8	13382.3	9318.28
CFB	1.27675	0.00678318	45292.9	53790.3	12275	10544.6	15953	19463.3
LOC108635205	-2.21869	0.0068147	6.34862	13.7383	25.5683	24.9925	86.9768	99.042
LOC102188339	1.15527	0.00681052	1822.05	2803.3	794.842	937.22	623.333	873.654
GSR	1.09578	0.00680991	23210.6	27766.5	8479.8	10512.8	6921.9	10384.8
ELFN1	-1.94998	0.00682752	14.5111	19.9205	6.67	62.4813	64.0246	34.4041
SBSPON	-1.17919	0.00683658	93.4154	97.5419	181.202	180.628	341.867	317.977
MALRD1	5.86904	0.00685039	22.6736	4.8084	8.89334	0	0	0
PRDX1	1.01324	0.00694101	66544.4	74799.5	25249.3	23212.4	28643.1	30681.1
COL11A1	-3.79578	0.00703663	0	0	24.4567	130.643	89.3928	113.638
KNL1	1.33229	0.00704867	1685.11	2103.33	548.052	370.344	501.324	850.718
LOC102171142	1.49784	0.00709739	200.435	1000.84	526.93	161.315	294.755	156.382
LOC102190854	-3.14953	0.00709356	0	2.74766	14.4517	61.3453	38.6563	48.9997
SORBS1	-1.05645	0.00711817	20493.4	12876.2	41398.5	48519.6	61755.9	45223.6
TNNT1	-1.26911	0.00716813	48.9751	70.0653	40.02	93.154	169.121	123.021
LOC108635833	2.39806	0.00717707	67.114	191.649	33.35	4.5441	30.2003	20.8509
PI3	2.79612	0.00719498	263853	323859	15819	22190	29485.1	35218.3
FXYD3	-1.14046	0.00725967	464.356	829.106	449.114	625.949	1472.56	1745.22
LOC102171283	-1.33962	0.00727873	57.1376	59.0747	156.745	269.238	200.53	217.892
KNSTRN	1.00863	0.00730623	4386.9	5322.22	1832.03	1589.3	2143.01	2004.82
TIGIT	1.65801	0.00738191	144.204	126.392	43.355	27.2646	42.2804	30.2339
ISL1	1.09264	0.00741635	399.056	285.757	284.587	84.0658	193.282	177.233
LOC102188569	1.51143	0.00748946	554.144	412.149	121.172	90.8819	112.345	178.276
FSTL5	-1.98852	0.00753273	35.3709	13.0514	132.288	295.366	171.538	246.041
LOC102178119	-1.31983	0.00753279	807.182	917.032	3095.99	2755.99	4921.44	4351.59
LOC102174666	1.4084	0.00755254	162.343	140.818	114.502	24.9925	77.3127	55.255
TPD52L1	1.22373	0.00757255	2690	3600.81	1531.88	1869.9	575.013	904.931
LOC108636436	3.86095	0.00760204	47.1612	46.0233	4.44667	5.68012	0	1.04255
PDLIM3	-1.16231	0.00769087	14687.1	12617.9	41786.5	62660.8	52268.2	39704.4
LYG2	2.00504	0.00778875	133.321	131.201	24.4567	21.5845	18.1202	32.319
SPP1	-2.59809	0.00782505	199.528	105.785	1002.72	1692.68	3231.43	2992.11
DCLRE1B	1.00713	0.00788445	1173.59	831.167	425.769	414.649	385.355	409.721
ACPP	1.1415	0.00790013	457.101	394.976	170.085	134.051	161.873	167.85
TNFRSF19	-1.22447	0.00796953	154.181	135.322	380.19	381.704	659.574	520.231
LOC102182933	-5.14905	0.00800961	13.6042	12.3645	8.89334	0	512.197	725.613
MYBPC3	-3.23566	0.00804034	6.34862	0	5.55834	17.0404	36.2403	56.2975
MMP17	-1.02893	0.00804646	117.903	71.4392	152.298	223.797	246.434	224.148
GPR1	-1.45762	0.00810057	105.206	77.6214	182.313	186.308	589.509	225.19
LOC108638117	6.62645	0.00809679	26.3014	35.0327	0	0	0	0
LOC102189740	1.59943	0.00812016	587.701	793.387	1112.78	540.747	72.4806	209.552
PDE11A	-1.49388	0.008128	45.3473	24.7289	91.1567	126.099	148.585	176.19
SAMD4A	-1.39261	0.00813872	2163.07	2116.39	6466.57	16128.1	7402.69	4679.99
GABRB3	-1.70055	0.0081355	29.0223	29.5373	126.73	218.117	159.457	221.02
LOC106503980	1.1556	0.00814294	1675.13	1706.98	772.609	339.671	587.093	938.292
OPALIN	-3.79647	0.00817051	7.25557	0	4.44667	137.459	7.24806	15.6382
CFAP46	1.76024	0.00818497	180.482	87.2382	121.172	21.5845	73.6886	19.8084
C5H12orf60	-1.35032	0.00818614	132.414	116.776	384.637	352.167	630.582	629.698
LOC102171062	-2.08119	0.0081858	5.44168	6.86915	17.7867	37.4888	39.8644	47.9572
LOC102184716	1.05784	0.00825448	201.342	145.626	155.633	82.9297	101.473	57.3401
SLMAP	-1.01635	0.00825974	10928.7	11487.3	26822.3	42410	33330.2	23855.6
TXNDC16	-1.02181	0.00830017	194.993	151.121	326.83	336.263	549.645	477.487
LOC108636058	-2.35957	0.00840248	5.44168	4.12149	11.1167	55.6652	20.5362	28.1488
PFN2	-1.19216	0.00843884	2894.06	2569.06	8029.57	14544.5	9074.58	7207.13
OTOR	5.83335	0.0084586	23.5806	4.12149	7.78167	0	0	0
ASCL1	1.3249	0.0084527	91.6015	63.8831	74.4817	34.0807	24.1602	33.3615
LOC102171231	1.28357	0.0085525	140.577	212.257	93.38	77.2496	45.9044	60.4677
LOC108633356	1.36958	0.00861255	170.506	320.789	685.899	129.507	194.49	131.361
RBM24	-1.19127	0.00861062	517.866	531.672	1460.73	1408.67	2725.27	1595.1
HSD17B13	-1.76549	0.00861413	23.5806	8.92989	21.1217	80.6577	54.3605	45.8721
HMMR	1.40367	0.0086464	1542.72	2121.19	412.429	341.943	465.084	733.953
LOC106502323	1.02411	0.00864586	328.314	355.822	743.705	257.877	223.482	219.977
DTX4	1.16817	0.00867006	9209.13	8756.79	2512.37	3296.74	2182.88	3633.28
CXXC4	-1.2427	0.00869062	551.423	692.41	2098.83	2041.43	2796.54	3068.22
SFRP2	-1.3353	0.00875687	380.917	341.397	1221.72	1058.77	2314.55	1528.37
SYNDIG1	-1.74714	0.00877396	65.3001	19.9205	153.41	193.124	254.89	349.253
PSCA	1.1959	0.00882442	187.738	140.131	264.577	60.2093	123.217	75.0634
EBP	1.18714	0.00884646	11698.7	12266.2	3097.1	3100.21	3894.63	4890.59
HOXC8	-2.85515	0.0089269	0	7.55606	21.1217	90.8819	57.9845	56.2975
IL23A	-1.36912	0.008959	85.2529	48.771	63.365	99.9701	273.01	136.574
LOC108638256	-2.1604	0.00901888	26.3014	34.3457	62.2534	21.5845	228.314	298.168
FABP3	-1.07706	0.00910259	5431.7	6669.94	8722.14	6035.69	18215.6	19680.2
COL4A4	1.62612	0.00915012	154.181	183.406	197.877	14.7683	77.3127	81.3187
LOC102169149	4.26391	0.00919276	593.143	851.775	4.44667	39.7608	32.6163	3.12764
CACNB2	-1.04814	0.00929544	794.485	579.756	1707.52	2001.67	2610.51	1756.69
C13H20orf96	-1.26124	0.00928911	43.5334	32.9719	61.1417	84.0658	138.921	105.297
SLC35G2	-1.19654	0.00928735	116.996	90.6728	274.582	395.336	369.651	336.743
NKD2	-1.05524	0.00935303	711.046	840.097	1249.51	920.179	2513.87	2384.3
A4GALT	-1.17253	0.00934053	591.329	513.126	1711.97	2432.23	2242.07	1670.16
LOC108635091	-6.05016	0.0093259	0	0	0	21.5845	2.41602	8.34038
LOC102185542	-1.35592	0.0093513	84.346	42.5887	54.4717	227.205	144.961	91.7441
STUM	-1.00604	0.00936264	251.224	169.668	353.51	691.838	492.868	368.019
RERGL	-1.14859	0.00941208	98.8571	125.019	143.405	139.731	346.699	327.36
SMCO3	-1.41093	0.00949345	119.717	114.715	458.007	570.284	519.445	747.506
CNTN3	-1.83123	0.00952022	19.9528	27.4766	88.9334	74.9776	235.562	172.02
CEP55	1.24781	0.00954346	896.97	1432.22	336.835	376.024	293.547	453.508
LOC102174020	-1.72247	0.00969895	292.944	362.691	360.18	2550.37	259.722	542.124
QPCT	-1.134	0.00970053	321.059	354.448	974.932	1263.26	1356.6	998.76
PLLP	1.53341	0.00971432	99.7641	85.8644	53.36	15.9043	30.2003	36.4891
FAM221B	-1.42421	0.00972518	48.0681	28.8504	78.9284	86.3378	159.457	169.935
LOC102170238	5.62464	0.00973281	8.16251	10.3037	12.2283	0	0	0
LOC108634954	-3.43372	0.00972675	0	2.74766	30.015	14.7683	123.217	211.637
SRGAP3	-1.10159	0.00974346	235.806	132.575	275.693	268.102	596.757	515.018
DCLK3	-2.0888	0.00974398	61.6723	10.3037	148.963	124.963	466.292	345.083
LOC102174188	-5.86691	0.00977331	0	0	0	13.6323	9.66408	5.21273
GABRG2	-1.8688	0.00986181	9.97641	15.1121	15.5633	46.577	26.5762	75.0634
NGF	-1.92879	0.00994393	38.0917	10.9906	106.72	152.227	286.299	151.169
RALYL	-1.51784	0.00995397	19.0459	40.528	20.01	95.426	59.1925	75.0634
LOC102169204	-6.70335	0.00996108	0	0	0	0	28.9923	21.8935
CCL20	-3.01372	0.0100083	292.037	615.476	1676.39	652.078	7823.08	12391.7
PLPPR4	-4.06782	0.0100366	0	0	4.44667	18.1764	22.9522	28.1488
ZAR1	1.11297	0.0101111	360.058	421.079	163.415	117.01	153.417	166.808
KCNMA1	-1.3175	0.0101571	2191.18	1192.48	6230.89	5685.8	9528.79	8743.84
EFNA3	-1.50841	0.0102673	53.5098	47.3971	30.015	54.5291	142.545	176.19
RDH5	-1.49906	0.0102674	97.9502	50.1448	86.71	78.3856	322.539	261.679
KLHL38	-1.17281	0.0102829	129.693	149.747	236.785	223.797	605.213	333.615
LOC102187689	-2.08312	0.0102921	7.25557	8.24298	6.67	43.1689	31.4083	19.8084
LMOD1	-1.22578	0.010366	6957.18	3440.07	14004.8	11371.6	26758.6	18937.9
ASB16	-2.67596	0.0103981	17.232	2.74766	22.2333	11.3602	172.746	83.4038
KHDRBS3	-1.20159	0.0104067	461.635	480.154	1511.87	2159.58	2123.68	1356.35
CSMD1	-1.91221	0.0104118	41.7195	5.49532	46.69	121.555	113.553	115.723
LOC102189982	-1.85069	0.0104597	36.2778	9.61681	87.8217	143.139	182.41	153.254
GTSE1	1.06105	0.0104693	2550.33	3012.81	870.435	998.565	978.489	1107.18
FOXP2	-1.07375	0.0105471	1238.89	990.531	2561.28	2043.71	4673.79	3363.26
LPO	2.08745	0.0105976	43.5334	50.1448	38.9084	7.95217	19.3282	4.17019
TNR	-3.15802	0.0106017	0	5.49532	4.44667	44.3049	32.6163	12.5106
LOC106502720	-2.91065	0.0106103	3.62778	13.0514	0	54.5291	42.2804	32.319
LOC108634694	5.63301	0.0107519	5.44168	10.9906	14.4517	0	0	0
PRDM6	-1.04869	0.0108359	272.991	177.911	404.647	379.432	792.455	595.294
IL3RA	1.14955	0.0109618	696.535	893.676	462.454	508.939	242.81	174.105
APCDD1L	1.09611	0.010994	350.081	234.925	141.182	96.562	125.633	117.808
LOC102171502	-1.14771	0.0110325	36.2778	69.3784	71.1467	148.819	113.553	129.276
MYOZ3	-1.42561	0.0110539	519.68	283.696	217.887	274.918	1425.45	1043.59
SLC25A34	1.10575	0.0111554	13374.7	10812.7	4953.59	2280	5102.64	6158.32
LOC108634328	-1.47824	0.0112863	19.0459	17.1729	31.1267	60.2093	76.1047	50.0423
SLC6A17	-3.09134	0.0112972	128.786	49.4579	551.387	2884.36	3044.19	286.7
DDI1	5.64843	0.0113161	12.6972	4.12149	14.4517	0	0	0
KIAA1841	-1.04466	0.0114137	47.1612	53.5794	77.8167	112.466	130.465	124.063
LOC108636386	-6.66708	0.0114394	0	0	0	17.0404	32.6163	0
LOC102176684	1.34923	0.0115342	8599.66	3980.67	3582.9	1130.34	1099.29	4113.89
LOC108635837	-6.67265	0.0115681	0	0	0	0	13.2881	36.4891
CILP2	-1.48451	0.0116157	168.692	42.5887	221.222	490.762	483.204	233.531
GALNT5	1.03509	0.0116372	3721.2	4350.92	3216.05	3143.38	956.744	1408.48
SCNN1D	-1.8145	0.0116986	14.5111	10.9906	53.36	98.8341	85.7688	89.659
CENPF	1.17449	0.0117487	5684.74	6101.18	2052.14	1086.04	1956.98	3088.02
SLC16A11	1.04898	0.011758	448.031	424.513	1096.1	282.87	346.699	321.104
FOXI3	-5.82736	0.01184	0	0	0	9.08819	14.4961	4.17019
REG4	-1.2812	0.0118402	55506	87586.5	140774	74352.8	261089	354468
LOC102168966	5.58068	0.0118583	13.6042	6.18223	10.005	0	0	0
SCML4	1.32107	0.0119046	187.738	269.271	107.832	105.65	43.4884	77.1485
CCDC74B	-1.27241	0.0120085	58.0445	26.1028	54.4717	132.915	107.513	92.7867
MATN1	4.25498	0.0120126	9.06946	41.2149	11.1167	0	0	3.12764
OPCML	-3.70741	0.0120194	0	0	11.1167	38.6248	56.7765	44.8295
LOC108637373	2.06954	0.0121477	306.548	425.887	25.5683	79.5217	70.0646	31.2764
ALK	-2.08026	0.0121863	7.25557	4.8084	8.89334	20.4484	33.8243	33.3615
LOC102189920	1.03368	0.0122677	5146.92	6901.44	9758.21	1680.18	3613.16	5357.65
ADCY2	1.01996	0.012265	132.414	137.383	227.892	77.2496	73.6886	93.8292
NEUROG3	2.59852	0.0122918	53.5098	91.3597	25.5683	1.13602	6.04005	20.8509
RASSF9	-1.50779	0.012349	43.5334	41.2149	124.507	104.514	274.218	213.722
ASB2	-1.09714	0.0124966	3103.57	1822.39	6855.65	6585.53	10658.3	7956.72
GABRB2	-1.51826	0.0125128	141.484	28.1635	108.943	174.948	379.315	241.871
LOC102174664	-1.15459	0.0125318	39.9056	37.0934	30.015	89.7459	76.1047	72.9783
HMGCLL1	-1.39112	0.0125551	58.0445	38.4672	54.4717	59.0732	154.625	181.403
CTNNA2	-1.14392	0.0126724	47.1612	35.0327	51.1367	82.9297	123.217	87.5739
BFSP1	-1.44529	0.0126933	461.635	267.21	1206.16	772.496	2871.44	1622.2
LOC102186366	-1.11945	0.0127997	177.761	76.9345	240.12	307.862	410.724	353.423
CHRDL2	-1.55946	0.0127938	947.759	889.555	416.875	4851.96	1076.34	717.272
LOC102170729	1.22867	0.012826	82.5321	92.0466	70.035	45.441	27.7842	31.2764
ARHGEF4	-1.23644	0.0128531	135.135	57.7009	215.663	264.694	312.875	381.572
LOC102183346	1.78079	0.0128753	71.6487	61.8223	47.8017	24.9925	21.7442	6.25528
SERPINA5	-1.73658	0.0128827	8.16251	23.3551	13.34	43.1689	47.1124	60.4677
OLFM4	4.47091	0.0129591	15827.1	10702.1	23.345	913.363	64.0246	219.977
SLC6A2	-2.31178	0.0130051	2.72084	7.55606	14.4517	68.1614	24.1602	29.1913
LOC106503466	-2.91365	0.0130496	0	4.8084	17.7867	68.1614	72.4806	27.1062
LOC102177088	-1.87766	0.0130604	54.4168	46.0233	15.5633	265.83	117.177	44.8295
COL12A1	-1.01332	0.0130799	4701.61	3681.18	11732.5	15549.9	13331.6	11718.2
GPRIN3	1.34462	0.013088	94.3224	80.3691	77.8167	26.1285	22.9522	50.0423
LOC108637999	1.50664	0.0131964	90.6946	116.776	102.273	13.6323	41.0724	54.2124
COL4A3	1.85623	0.0131981	149.646	35.0327	74.4817	37.4888	20.5362	13.5531
LOC108634808	-3.79139	0.0132451	54.4168	61.8223	0	319.223	800.911	492.082
RIMS2	-1.28915	0.0133304	41.7195	32.285	77.8167	89.7459	141.337	137.616
DBF4B	1.79315	0.0133475	267.549	289.191	38.9084	71.5695	32.6163	67.7656
LOC106503960	1.67415	0.0133804	78.9043	39.8411	101.162	36.3528	15.7041	16.6808
TRIM55	-1.31088	0.0133682	65.3001	70.7522	74.4817	82.9297	286.299	153.254
LYPD6	-1.56458	0.013403	89.7877	41.9018	142.293	94.29	401.06	312.764
LOC102183280	1.26756	0.0134165	113.368	153.869	108.943	77.2496	28.9923	50.0423
LOC108635434	-1.60883	0.0135257	24.4875	10.9906	21.1217	38.6248	64.0246	68.8081
HBBC	5.67175	0.0135596	3.62778	21.2944	6.67	0	0	0
C15H11orf87	-3.62469	0.0135659	10.8834	0	0	37.4888	57.9845	38.5742
RYR2	-1.17542	0.0135743	798.112	529.611	1874.27	1607.47	3537.06	2084.05
PTGIS	-1.09809	0.0136685	6462.9	4653.85	17931.2	21232.3	22841.1	18105.9
DAAM2	-1.18402	0.0136955	4862.14	2512.74	12367.3	14379.8	17465.4	13006.8
KCNA4	-2.43543	0.0137067	3.62778	2.74766	34.4617	76.1136	71.2726	69.8506
LOC102173174	-1.28324	0.0137354	48.0681	57.0139	123.395	127.235	175.162	251.254
MCM8	1.09706	0.0137818	591.329	695.158	233.45	174.948	276.634	259.594
NDRG4	-1.17599	0.0138608	2450.57	2196.75	8530.93	8734.89	11961.7	9075.37
PKD2	-1.00378	0.0138688	3564.3	2727.05	7912.85	7225.11	12763.8	8490.5
MMP7	9.60266	0.013985	268.456	215.004	0	0	0	0
ANGPTL1	-1.15846	0.014021	938.689	631.962	2215.55	1764.24	3965.9	2717.92
LOC102188629	-3.53507	0.0140514	0	12.3645	0	60.2093	31.4083	56.2975
GEM	-1.02078	0.0140903	6761.28	5510.43	16915.1	15882.7	25374.3	17960
MUC2	-1.2263	0.0142435	45148.7	51702.7	151162	96207.6	203488	280568
CDKN3	1.1636	0.0142749	1657.9	1868.41	449.114	475.994	610.045	689.124
LCN9	-5.75749	0.0143027	0	0	0	4.5441	7.24806	14.5957
LOC102177400	1.01851	0.0142987	20844.3	29026.3	8666.56	8466.79	7386.98	13042.3
ITGA8	-1.07072	0.0143019	485.216	320.789	860.43	1752.88	930.168	814.229
ISX	-1.09759	0.0143092	83.439	90.6728	80.04	226.069	97.8489	219.977
CDO1	-1.04863	0.0143821	461.635	419.705	605.859	665.71	1763.7	646.379
LOC108634681	1.16177	0.0143999	447.124	842.845	483.575	119.282	274.218	399.295
LOC108633842	1.21882	0.0144032	210.411	125.019	105.608	43.1689	88.1848	58.3826
LOC108635540	5.63203	0.0144877	18.1389	2.74766	10.005	0	0	0
ARL5C	1.73633	0.0145064	107.02	77.6214	31.1267	30.6726	13.2881	20.8509
SBSN	-1.34796	0.0145636	52.6029	65.2569	62.2534	61.3453	198.114	199.126
TMPRSS6	1.08973	0.0146204	405.405	499.387	625.869	109.058	257.306	352.381
MTCP1	-1.62352	0.0146507	65.3001	17.1729	77.8167	81.7937	182.41	227.275
LOC102189582	-1.32662	0.0147627	69.8348	26.1028	55.5834	172.676	102.681	103.212
LOC102187632	1.16957	0.0147721	4561.94	4923.81	1261.74	1001.97	2134.55	1642.01
LOC102187233	-1.37593	0.0148223	321.059	250.724	195.653	172.676	785.207	1034.21
FAM184A	-1.11057	0.0148673	99.7641	72.813	111.167	113.602	279.05	218.935
LOC102175508	9.51363	0.0148983	276.619	177.911	0	0	0	0
AGPAT4	-1.38824	0.0149914	125.159	65.2569	200.1	570.284	283.882	165.765
REEP1	-1.24618	0.0151084	1197.17	977.48	4578.96	5527.89	5794.83	4693.55
STXBP1	-1.01521	0.0151477	856.157	517.934	1766.44	2454.95	2070.53	1818.2
LOC108633224	4.01717	0.0152802	93.4154	81.056	0	3.40807	0	7.29783
CLEC5A	1.54372	0.0153147	165.064	208.822	66.7	69.2975	60.4005	21.8935
LOC102178953	1.11705	0.0154569	195.9	148.374	223.445	106.786	45.9044	108.425
LOC102185870	-6.5295	0.015464	0	0	0	0	32.6163	12.5106
UNC79	-2.03215	0.0154819	3.62778	26.7897	11.1167	45.441	54.3605	71.9357
SGTB	-2.13127	0.0155854	6.34862	11.6776	18.8983	18.1764	43.4884	99.042
MREG	1.2563	0.0156412	71.6487	188.215	193.43	57.9372	55.5685	76.1059
ADGRG3	3.98813	0.0156557	9.97641	20.6074	23.345	3.40807	0	0
ACTL6B	-1.21098	0.0157709	33.557	31.5981	36.685	94.29	54.3605	86.5314
FAM179A	3.91655	0.0157928	27.2084	29.5373	7.78167	0	0	4.17019
LOC108637685	-2.77938	0.0158052	9.97641	0	10.005	59.0732	36.2403	39.6168
AHSG	1.32228	0.0159567	1213.49	1185.62	424.657	664.574	166.705	298.168
SLC27A2	-1.31471	0.0159945	38.0917	99.6027	157.857	177.22	257.306	299.211
APOH	6.35241	0.0160041	0	32.9719	17.7867	0	0	0
COL6A5	1.34568	0.0161553	1194.45	1052.35	441.332	114.738	554.477	388.87
CHRM2	-1.10352	0.0163733	1318.7	1426.72	3579.57	6766.16	4267.9	2554.24
ADAMTS15	1.25021	0.0163944	4084.88	3259.41	664.777	1174.65	1151.23	1041.5
KCNB1	-1.17682	0.0164102	378.196	136.696	455.784	414.649	817.823	959.143
LOC102187635	1.36029	0.0164109	369.127	336.588	155.633	201.076	70.0646	64.6379
SCUBE1	1.22257	0.0166235	2649.19	1663.02	725.919	1203.05	480.788	475.401
GALNT9	-1.26133	0.016701	63.4862	28.1635	31.1267	110.194	94.2248	89.659
LOC108634613	-1.66666	0.016852	22.6736	7.55606	30.015	70.4335	51.9445	66.723
TPO	-1.01296	0.0168464	126.065	120.21	156.745	394.2	262.138	156.382
DPF1	-2.04062	0.0168307	15.4181	2.74766	25.5683	70.4335	57.9845	48.9997
FGG	-2.66356	0.0169552	0	13.7383	7.78167	36.3528	54.3605	46.9146
GPX2	1.03385	0.0169791	124194	160039	46473.2	75940.9	38139.3	47439
RAB36	-1.21216	0.0169834	38.0917	76.2476	108.943	202.212	193.282	120.935
PHYHIPL	-1.17371	0.0170369	112.461	38.4672	88.9334	204.484	184.826	150.127
IRX6	1.20842	0.0170858	201.342	260.341	192.318	40.8969	100.265	141.786
MRGPRF	-1.16933	0.0171724	4754.21	2912.52	13783.6	18977.3	16949.6	12312.5
TMTC1	-1.1525	0.0171865	323.78	179.972	594.742	464.634	1108.95	865.314
RTKN2	1.15392	0.017192	146.018	207.448	83.375	57.9372	61.6085	77.1485
SCN5A	-1.72625	0.0172351	17.232	17.1729	73.37	73.8415	164.289	115.723
LOC108636067	-5.70309	0.017253	0	0	0	3.40807	8.45607	13.5531
LOC102183687	-1.87524	0.0172591	136.949	62.5093	208.993	1190.55	187.242	118.85
LOC102170210	-2.95567	0.0174264	2.72084	5.49532	0	15.9043	25.3682	25.0211
RGSL1	5.51201	0.0174258	3.62778	15.799	8.89334	0	0	0
SLC4A3	-1.32378	0.017424	310.176	160.051	893.78	911.091	1565.58	934.122
PACRG	-1.99264	0.0173968	27.2084	6.86915	22.2333	37.4888	143.753	41.7019
CCL28	1.34755	0.0174505	4941.04	4631.87	683.675	1447.29	1019.56	1563.82
LOC108634949	4.69398	0.0175497	88.8807	48.084	0	0	0	5.21273
MPP3	-1.10683	0.0178382	239.434	98.9158	283.475	611.181	426.428	299.211
AMIGO2	-1.07366	0.0178863	920.55	1082.58	3149.35	4335.07	3781.07	2725.22
EML1	-1.16371	0.0178839	1831.12	1192.48	5161.47	4754.26	8373.93	5205.44
WSCD2	-1.14928	0.017928	136.949	186.841	350.175	268.102	730.846	494.167
KCNE2	-1.95422	0.0179731	24.4875	100.977	123.395	40.8969	474.748	448.295
SALL2	-1.10084	0.0180057	257.573	121.584	471.347	535.067	670.446	615.103
NELL1	-1.73754	0.0180619	52.6029	8.24298	58.9184	127.235	182.41	87.5739
LOC102185883	-1.69085	0.0181158	17.232	14.4252	7.78167	51.1211	28.9923	47.9572
IRX3	1.80763	0.0181341	41.7195	61.1354	46.69	26.1285	7.24806	9.38292
RIBC1	1.00664	0.018233	640.304	697.906	246.79	212.436	293.547	283.573
FLRT1	-2.01439	0.0183447	20.8598	3.43457	8.89334	39.7608	50.7364	42.7444
WIPF3	-1.00062	0.0183401	662.071	381.925	1228.39	1209.87	1982.35	1351.14
BMP8B	-5.71189	0.018427	0	0	0	4.5441	16.9121	4.17019
KCND2	-1.98279	0.0185182	5.44168	17.1729	70.035	104.514	101.473	157.425
LOC102173760	-2.81293	0.0185626	0	8.24298	4.44667	39.7608	27.7842	22.936
RHEBL1	1.38169	0.0185726	308.362	423.827	135.623	45.441	122.009	165.765
CPNE9	-1.2187	0.0186459	64.3932	46.7102	24.4567	118.146	94.2248	104.255
MAB21L1	-1.23386	0.0186797	65.3001	54.2663	148.963	134.051	264.554	230.403
LOC108635621	1.1077	0.0187047	175.041	138.07	102.273	92.0179	51.9445	48.9997
DCLK2	-1.08105	0.0188105	385.452	201.953	748.152	738.415	1199.55	884.08
LRRC39	-1.66342	0.0188402	9.97641	12.3645	21.1217	29.5366	59.1925	47.9572
CCDC102B	1.597	0.0188532	68.0209	117.462	41.1317	17.0404	19.3282	38.5742
TEX29	-9.1674	0.0189811	0	0	0	0	131.673	149.084
IL1RAPL2	-3.61891	0.0190453	7.25557	0	0	19.3124	36.2403	33.3615
LOC108633253	-1.38172	0.0190523	277.525	193.023	833.75	482.81	1192.31	1720.2
LOC102180828	-1.08168	0.0191182	306.548	162.112	314.602	261.285	768.295	626.571
SV2A	-1.18448	0.0192347	128.786	100.29	67.8117	110.194	236.77	328.402
LOC106502934	-1.54271	0.0192428	102.485	19.9205	170.085	253.333	346.699	249.169
LOC102183000	-1.57415	0.0192607	24.4875	10.3037	16.675	55.6652	36.2403	60.4677
LOC106503369	6.21797	0.0192916	26.3014	19.9205	0	0	0	0
PRR11	1.95388	0.0192849	497.006	493.205	61.1417	67.0254	21.7442	182.446
SMPX	-2.06998	0.0193739	1825.68	1557.24	8814.41	23278.3	15332.1	12601.3
MMP9	-1.21026	0.0194327	1403.95	1820.32	1787.56	986.069	4507.09	6103.07
LOC108635115	6.22359	0.0194428	29.9292	16.486	0	0	0	0
SVIL	-1.10102	0.0195635	5342.82	3547.23	15557.8	16116.8	20323.6	15997.9
CXCL13	4.317	0.0195537	908.76	2043.57	758.157	169.268	16.9121	0
LOC102190981	-1.48059	0.0196174	29.0223	11.6776	37.7967	85.2018	72.4806	59.4252
LEP	6.21003	0.019771	28.1153	17.8598	0	0	0	0
ADAMTS18	1.32185	0.0197957	104.299	63.8831	210.105	55.6652	48.3204	46.9146
LOC108636265	-3.25595	0.0198058	2.72084	0	3.335	26.1285	9.66408	19.8084
SOX11	-2.60935	0.0198937	20.8598	0	67.8117	142.003	241.602	154.297
LOC108637259	-2.53087	0.020008	56.2306	24.042	0	76.1136	122.009	266.892
NYAP1	-1.30966	0.0200376	283.874	111.967	396.865	276.054	1041.31	645.337
ELAVL2	1.57219	0.0201513	392.708	451.303	71.1467	62.4813	78.5207	166.808
ART4	-1.08253	0.0202135	313.803	290.565	747.04	532.795	1320.36	1006.06
ATP2B2	-1.22716	0.0202419	910.574	203.327	811.517	966.756	2269.85	1268.78
ZMAT1	-1.47757	0.0202586	31.7431	25.4159	98.9384	102.242	137.713	191.829
LOC106503655	2.16524	0.0202847	68.9279	47.3971	23.345	19.3124	2.41602	9.38292
CARMIL3	-1.17028	0.0203093	67.114	40.528	32.2383	89.7459	91.8088	133.446
MAEL	-1.40447	0.0203403	17.232	35.7196	58.9184	103.378	120.801	70.8932
LOC102170538	-9.06177	0.0204045	0	0	0	0	108.721	152.212
EGR3	1.12945	0.0204737	306.548	215.004	157.857	147.683	54.3605	108.425
LOC102176514	-1.95078	0.0204759	114.275	63.8831	84.4867	852.018	101.473	61.5103
LOC106502635	-2.15243	0.0204874	5.44168	13.7383	63.365	43.1689	206.57	114.68
KRTAP11-1	5.37218	0.0205323	5.44168	10.3037	10.005	0	0	0
LOC106503135	1.25571	0.0207013	60.7654	59.0747	60.03	18.1764	28.9923	28.1488
C5H22orf23	-1.47749	0.0207171	91.6015	41.2149	31.1267	73.8415	247.642	135.531
LOC108636343	5.41646	0.0209033	3.62778	9.61681	13.34	0	0	0
SHANK1	-1.70854	0.0209145	8.16251	10.9906	28.9033	56.8012	56.7765	41.7019
CLVS1	-1.15039	0.020884	45.3473	45.3364	105.608	159.043	122.009	152.212
ART3	-1.05848	0.020952	365.499	233.551	304.597	262.421	913.256	705.804
PLN	-1.40183	0.0214264	10476.1	8668.87	59638.7	56117.3	89712.9	62342.2
LOC102173406	3.17678	0.0214381	9.97641	12.3645	107.832	9.08819	0	5.21273
44989	-2.1294	0.0214474	9.06946	2.74766	8.89334	17.0404	32.6163	39.6168
LY6G6D	1.13215	0.0214637	178.668	329.032	183.425	53.3931	125.633	136.574
METRN	-1.38349	0.021567	41.7195	39.8411	151.187	160.179	196.906	247.084
LOC108633413	1.43225	0.0215799	193.179	195.084	82.2634	21.5845	73.6886	79.2336
MACROD2	-1.12493	0.0216179	38.0917	76.9345	94.4917	197.668	130.465	128.233
GPR143	-2.95767	0.0216273	5.44168	7.55606	0	21.5845	71.2726	10.4255
E2F7	1.63632	0.021639	303.827	232.864	36.685	48.849	54.3605	81.3187
GAL3ST3	-1.49598	0.0217377	56.2306	26.1028	13.34	105.65	93.0168	71.9357
LOC102175889	-1.05801	0.0217407	1592.6	2598.6	2004.34	7998.74	2409.98	2491.69
LOC108634305	-2.51036	0.0219178	1.81389	2.74766	4.44667	21.5845	14.4961	14.5957
LOC108634920	-4.7163	0.0219126	0	0	4.44667	0	62.8166	48.9997
LOC102185156	1.36508	0.0219835	170.506	183.406	64.4767	29.5366	57.9845	75.0634
CCKAR	2.52236	0.0220008	19.0459	8.92989	57.8067	4.5441	7.24806	3.12764
LOC102169471	-2.67267	0.0220228	12.6972	0	68.9234	117.01	248.85	151.169
GABRA2	-1.45666	0.022045	33.557	28.8504	122.283	210.164	135.297	158.467
ENAH	-1.81722	0.0224498	7202.96	5419.07	26314.3	61944	44545.4	30720.7
NPW	1.65733	0.0225367	287.502	419.018	37.7967	97.698	67.6486	70.8932
LAMA5	-1.15307	0.0226345	597.677	128.453	586.96	853.154	989.361	1074.87
LOC102177239	-2.77647	0.0227953	13.6042	0	4.44667	30.6726	47.1124	44.8295
SPATA6L	-1.51342	0.0228203	18.1389	9.61681	24.4567	46.577	43.4884	57.3401
LOC108637882	-2.87859	0.0231857	1.81389	0.686915	5.55834	19.3124	8.45607	29.1913
DNAJB5	-1.21461	0.0232121	1635.22	1417.79	6388.75	10361.7	6269.58	5277.37
GDNF	-1.29571	0.0233753	732.812	329.719	2073.26	1604.07	3669.94	2420.79
CNNM1	-1.46563	0.0234085	37.1848	16.486	85.5984	139.731	107.513	134.489
SERPINF1	-1.3725	0.0235855	59.8584	32.285	23.345	92.0179	146.169	61.5103
LOC108637790	2.78845	0.0235827	10.8834	13.0514	22.2333	2.27205	1.20801	3.12764
LOC108634152	-2.05051	0.0235665	10.8834	2.74766	8.89334	42.0329	22.9522	27.1062
LOC108636207	1.43201	0.0236531	401.777	338.649	93.38	134.051	131.673	43.787
LOC108638250	-1.36529	0.0236648	470.705	410.088	415.764	196.532	1441.16	1702.48
CCR7	1.08701	0.0238024	582.259	522.742	237.897	316.951	118.385	197.041
ALPK2	1.59981	0.0239489	51.6959	46.0233	30.015	15.9043	8.45607	17.7233
CXHXorf58	-1.53019	0.0239515	23.5806	17.8598	16.675	31.8087	89.3928	46.9146
SOGA3	-2.56808	0.0239762	14.5111	0	21.1217	86.3378	42.2804	80.2761
CD180	1.02744	0.0240587	238.527	279.574	273.47	206.756	68.8566	112.595
DES	-1.84703	0.0241037	154174	90486.6	517809	1.30351e+06	801319	638232
LOC102173309	1.18411	0.0241505	68.0209	102.35	100.05	26.1285	37.4483	55.255
LOC108637082	3.99736	0.0242017	29.0223	17.8598	4.44667	0	0	3.12764
FOXE1	-5.61063	0.0242248	0	0	0	15.9043	4.83204	3.12764
LOC108636921	-1.36301	0.0242885	19.0459	17.1729	15.5633	49.985	37.4483	45.8721
MYOCD	-1.0365	0.0242825	269.363	229.43	754.822	934.948	916.88	716.23
THSD7A	-1.12739	0.0243081	154.181	61.8223	204.547	269.238	416.764	230.403
DSCAM	-1.43784	0.0245277	45.3473	23.3551	18.8983	101.106	43.4884	92.7867
CAMK2A	-1.26204	0.0247785	64.3932	24.042	76.705	128.371	166.705	99.042
CNBD2	3.69628	0.0247856	116.089	107.846	0	12.4963	4.83204	0
HMGN5	1.11664	0.0247925	2178.48	5987.84	1266.19	1314.38	1197.14	1839.05
LOC102177267	1.25426	0.0248521	237.62	270.645	127.842	36.3528	99.0569	131.361
TNFSF18	1.1358	0.0249341	181.389	229.43	110.055	46.577	115.969	75.0634
MROH2B	2.52154	0.0249734	66.2071	101.663	4.44667	11.3602	15.7041	3.12764
LOC108635406	-2.73541	0.0250344	0	4.8084	22.2333	24.9925	64.0246	88.6165
LOC102168248	-2.65416	0.0250738	21.7667	0	31.1267	216.981	68.8566	44.8295
LRRC3	-1.25479	0.0250966	213.132	178.598	588.072	1345.05	448.172	542.124
LOC108634151	-1.0744	0.0251565	64.3932	57.0139	133.4	139.731	224.69	169.935
HOXC11	-6.26766	0.0252346	0	0	0	15.9043	21.7442	0
ANO4	-4.90218	0.0255273	0	2.06074	0	42.0329	24.1602	0
SLC38A4	-1.15859	0.0258563	82.5321	46.7102	76.705	77.2496	196.906	184.531
CRISP3	1.65995	0.0259699	72.5557	169.668	43.355	49.985	14.4961	26.0637
KIF24	1.0072	0.0261084	946.852	1050.98	343.505	255.605	431.26	478.529
CHRND	2.13023	0.0260908	167.785	146.313	35.5734	61.3453	14.4961	4.17019
LOC106503532	-1.35464	0.0261348	68.0209	37.0934	190.095	193.124	327.371	231.445
GLT8D2	-1.06614	0.0262627	1927.26	1208.97	3447.28	2150.49	7345.91	4285.91
SLC6A14	1.80817	0.0262635	11676	14494.6	2695.79	5031.45	1160.9	2050.69
ANGPTL3	-3.46436	0.0264602	0	7.55606	0	40.8969	32.6163	13.5531
SH3TC2	-1.15315	0.0265637	82.5321	55.6401	163.415	312.407	200.53	155.339
LOC102171119	-1.54392	0.0266137	51.6959	15.1121	108.943	240.837	143.753	125.106
RYR3	-1.11296	0.0266693	615.816	167.607	830.415	1326.88	1259.96	900.761
MAFA	-1.80015	0.0266759	34.4639	21.2944	4.44667	54.5291	51.9445	104.255
LOC102179062	5.35048	0.0267862	2.72084	8.24298	14.4517	0	0	0
GRIA2	-1.35309	0.027122	23.5806	27.4766	24.4567	36.3528	95.4328	61.5103
VSTM2A	-2.8526	0.0271419	0	5.49532	6.67	9.08819	32.6163	45.8721
LOC106502759	-2.18779	0.0271983	3.62778	4.12149	14.4517	27.2646	55.5685	16.6808
LOC102187240	-1.21208	0.0272464	64.3932	31.5981	45.5784	160.179	70.0646	96.9569
LOC102184601	-1.52509	0.0272535	46.2542	21.9813	33.35	37.4888	167.913	86.5314
STS	-1.29296	0.0272614	105.206	69.3784	154.522	500.986	140.129	163.68
LTA	1.03053	0.0272973	110.647	77.6214	76.705	46.577	35.0323	47.9572
FMN2	-1.731	0.0273368	26.3014	4.8084	41.1317	71.5695	84.5607	81.3187
CAPN11	-3.24659	0.0273357	7.25557	0	4.44667	90.8819	7.24806	11.468
PCP4	-2.30445	0.0273967	4442.22	3132.33	24546.7	86711.6	41199.2	30760.3
LOC102185494	1.51578	0.0274226	46.2542	62.5093	42.2434	15.9043	9.66408	27.1062
TEKT1	-1.56001	0.027471	22.6736	15.799	51.1367	39.7608	117.177	105.297
LOC102190138	-6.22062	0.0275167	0	0	0	15.9043	20.5362	0
NEUROD6	-2.7833	0.0278301	0	4.8084	5.55834	20.4484	36.2403	14.5957
LOC108633848	-1.14237	0.0281186	81.6251	48.771	97.8267	204.484	212.61	85.4889
SCRG1	-1.54922	0.0281372	96.1363	105.098	698.127	486.218	1294.99	847.591
ATG9B	-1.17877	0.0282012	39.9056	50.1448	70.035	134.051	164.289	63.5954
LOC102186937	1.03631	0.0282534	191.366	131.201	96.715	53.3931	59.1925	91.7441
VPREB3	1.08036	0.0282645	1840.19	1463.13	951.587	238.565	709.102	1064.44
PDE6G	1.46688	0.0282886	217.667	149.747	62.2534	89.7459	39.8644	26.0637
RFLNA	-1.18705	0.0284015	433.52	552.28	1306.21	621.405	2385.82	2209.16
HS6ST3	-5.43598	0.028419	0	0	0	7.95217	4.83204	8.34038
ENPP3	1.94788	0.0284904	62.5793	45.3364	12.2283	7.95217	9.66408	13.5531
PGR	6.07819	0.028509	25.3945	0	16.675	0	0	0
ROPN1L	-2.85559	0.02865	7.25557	0	3.335	24.9925	33.8243	16.6808
TRPM8	1.10045	0.0287635	214.946	172.416	198.988	95.426	39.8644	137.616
ARSI	-1.16567	0.0288478	169.599	144.252	572.509	872.466	588.301	524.401
CENPP	1.14316	0.0288527	491.565	741.181	172.308	176.084	289.923	170.978
FNDC1	-2.86457	0.0289941	105.206	33.6588	1235.06	2679.88	4496.22	2827.39
LOC106502754	1.38042	0.0290236	106.113	82.4298	42.2434	19.3124	26.5762	42.7444
CIDEC	1.0342	0.0290833	165.971	210.196	132.288	47.713	120.801	80.2761
ARPP21	-1.62417	0.0293419	13.6042	11.6776	30.015	39.7608	91.8088	37.5317
CHTF18	1.00369	0.0295542	1246.14	1007.02	323.495	373.752	407.1	504.593
LOC102168969	1.44491	0.029597	100.671	86.5513	71.1467	20.4484	59.1925	15.6382
LOC102178404	1.15953	0.0296428	227.643	244.542	81.1517	93.154	56.7765	97.9994
LOC106502620	1.20942	0.0297119	486.123	719.2	2418.99	333.991	619.709	613.018
LOC108634002	8.49601	0.0296976	84.346	140.131	0	0	0	0
LOC108635645	3.36116	0.0298207	87.0668	1.37383	4.44667	4.5441	2.41602	2.08509
MYO3A	-1.00512	0.0299182	37.1848	39.8411	42.2434	63.6173	95.4328	80.2761
LOC102181083	-1.97965	0.0300546	25.3945	4.8084	8.89334	21.5845	82.1447	50.0423
FETUB	6.01693	0.0301261	29.9292	10.3037	0	0	0	0
SLC6A15	-1.15035	0.030223	46.2542	25.4159	42.2434	84.0658	107.513	60.4677
RIPPLY1	2.01138	0.0303124	136.042	336.588	85.5984	113.602	7.24806	17.7233
LOC108635172	-2.92848	0.0303237	12.6972	6.18223	0	14.7683	12.0801	117.808
PCDH9	-1.16939	0.030337	58.0445	58.3878	98.9384	101.106	114.761	266.892
LOC106502191	3.24294	0.030461	56.2306	74.1868	18.8983	0	0	15.6382
GPR83	-1.10544	0.0305335	87.0668	80.3691	222.333	180.628	347.907	307.551
NPY2R	-2.56109	0.0306286	0	5.49532	12.2283	30.6726	27.7842	44.8295
EPHA5	-1.77313	0.0307663	34.4639	5.49532	35.5734	60.2093	53.1525	142.829
LOC102187435	-3.26961	0.0308128	0	11.6776	0	22.7205	42.2804	51.0848
TMEM108	-1.11673	0.0308065	102.485	39.8411	146.74	211.3	182.41	230.403
LHFPL5	-1.39514	0.030978	14.5111	25.4159	25.5683	32.9447	73.6886	65.6805
SETD7	-1.0026	0.0309738	335.57	210.883	311.267	234.021	761.047	722.485
TSKS	-1.26983	0.0310877	76.1835	115.402	55.5834	311.271	211.402	75.0634
FBXO32	-1.05042	0.0311204	11415.7	9282.97	17090.8	8833.72	44280.8	25151.4
CLEC4G	3.48228	0.0312291	113.368	148.374	0	10.2242	13.2881	0
LOC108637842	1.27553	0.0313973	2011.61	751.485	330.165	427.145	241.602	608.847
LOC106501960	-3.51385	0.0314183	5.44168	0	0	15.9043	24.1602	21.8935
WFDC5	8.40811	0.0314312	60.7654	150.434	0	0	0	0
LOC102187597	-7.02557	0.031518	0	0	0	63.6173	0	0
LOC102186918	-1.43832	0.0317929	9.97641	15.799	18.8983	42.0329	33.8243	44.8295
CD101	-1.14689	0.0318464	36.2778	64.57	121.172	131.779	202.946	155.339
NR4A1	2.57431	0.0319722	1340.47	748.737	14358.3	1148.52	1036.47	576.528
KCTD8	-1.26656	0.0320538	28.1153	17.8598	26.68	40.8969	57.9845	75.0634
LOC102178763	-1.17332	0.0321584	77.0904	33.6588	90.045	187.444	175.162	88.6165
PCNX2	-1.40878	0.0321583	19.0459	14.4252	16.675	42.0329	30.2003	60.4677
TMEM132E	1.09712	0.0321431	126.065	113.341	106.72	48.849	30.2003	82.3612
ZNF365	-1.00983	0.0323507	127.879	96.855	261.242	451.001	270.594	254.381
LOC102191489	-2.33725	0.0325063	20.8598	17.1729	0	102.242	51.9445	39.6168
LOC102183348	-2.5092	0.0326777	0	6.86915	16.675	46.577	26.5762	59.4252
LOC102177708	-2.75995	0.032724	26.3014	9.61681	43.355	0	240.394	295.041
HSPB7	-1.91744	0.0328538	1032.1	931.457	5143.68	15041	6848.21	4956.27
PNLDC1	-1.31887	0.0329112	106.113	288.504	41.1317	298.774	413.14	378.445
AKR1E2	1.01192	0.0329509	187.738	193.023	103.385	60.2093	65.2326	114.68
TLR8	-1.06651	0.0330844	105.206	313.233	134.512	560.06	288.715	311.722
NR2E1	-1.442	0.0332344	24.4875	11.6776	34.4617	49.985	48.3204	91.7441
LOC108633195	-1.41647	0.0333347	82.5321	15.1121	60.03	89.7459	160.665	168.893
CHST8	-1.33942	0.0335004	45.3473	22.6682	17.7867	55.6652	60.4005	101.127
FAM43B	-1.41292	0.0336568	20.8598	63.8831	27.7917	129.507	122.009	50.0423
TEX14	-1.05775	0.0336756	88.8807	59.0747	165.638	260.149	144.961	244.999
RGS7	-1.62528	0.0337211	14.5111	13.7383	75.5934	89.7459	95.4328	132.403
KCNK10	-3.878	0.0337541	0	2.74766	0	4.5441	26.5762	12.5106
CCDC13	-2.09666	0.0339533	17.232	3.43457	88.9334	60.2093	259.722	145.957
HOXC5	-2.29993	0.0339964	3.62778	2.74766	8.89334	44.3049	9.66408	19.8084
LOC108637179	-1.33309	0.0340515	42.6265	40.528	13.34	67.0254	70.0646	107.382
GABBR2	-1.32391	0.0341372	29.0223	20.6074	17.7867	69.2975	33.8243	65.6805
BEND6	-1.31637	0.0341796	36.2778	17.8598	70.035	78.3856	107.513	120.935
CHAT	-3.20846	0.0343223	0	0	22.2333	59.0732	54.3605	88.6165
KCNE1	2.81353	0.0343992	85.2529	52.2055	7.78167	15.9043	4.83204	0
IL1B	1.06406	0.0345362	306.548	223.934	93.38	117.01	85.7688	95.9143
LOC102172184	-1.0292	0.0345394	503.355	340.023	357.957	280.598	1099.29	1071.74
LOC102174962	1.43555	0.0345595	361.871	269.271	45.5784	80.6577	66.4406	103.212
GFAP	-1.27358	0.034579	311.082	264.462	158.968	1230.31	297.171	249.169
SYNE1	-1.0211	0.0348042	6840.19	3982.05	15345.5	10667.3	26589.5	15846.7
CD248	-1.00124	0.034813	352.802	336.588	1141.68	1124.66	1467.73	1069.65
CDRT1	-1.06275	0.0349194	125.159	98.2288	250.125	404.424	410.724	172.02
LOC102181467	1.33824	0.0349916	473.426	473.284	115.613	53.3931	190.866	176.19
LOC102176145	-1.83407	0.0351109	45.3473	2.74766	35.5734	110.194	113.553	72.9783
LOC102182335	-1.2567	0.0351197	42.6265	17.8598	50.025	68.1614	117.177	77.1485
NKAIN3	-6.08566	0.0351482	0	0	0	22.7205	0	10.4255
CACNG7	-1.30884	0.0352289	40.8126	14.4252	53.36	77.2496	83.3527	106.34
C14H8orf34	-2.52629	0.0352222	3.62778	26.1028	0	71.5695	49.5284	53.1699
LOC102187335	2.64189	0.0352315	31.7431	11.6776	60.03	0	6.04005	10.4255
LOC102169177	-2.62138	0.035316	0	9.61681	10.005	11.3602	60.4005	48.9997
MT4	-1.87699	0.03567	11.7903	85.1775	296.815	128.371	678.902	636.996
TRPM6	-1.22531	0.0357951	158.716	219.126	451.337	1215.55	281.466	439.955
GOT1L1	-1.01298	0.0358518	49.882	32.285	72.2584	106.786	103.889	99.042
MSLN	-1.01057	0.0359552	238.527	132.575	82.2634	411.241	293.547	209.552
LOC108635387	-1.29871	0.0360513	61.6723	32.9719	122.283	115.874	287.507	128.233
OXTR	-2.09839	0.0361928	43.5334	24.7289	12.2283	291.958	31.4083	21.8935
KRT36	2.73577	0.036337	60.7654	149.747	11.1167	26.1285	7.24806	0
LOC102181440	-2.92766	0.0363374	1.81389	0	6.67	21.5845	13.2881	27.1062
FBXO30	-1.0701	0.0365686	570.469	399.098	1729.75	1257.58	2310.92	2095.52
RGS17	-1.5368	0.0367333	26.3014	19.2336	134.512	147.683	171.538	200.169
SYNC	-1.08765	0.0367243	614.909	758.354	2166.64	4005.62	2105.56	1409.52
LOC102179617	3.52436	0.0369145	9.06946	16.486	26.68	4.5441	0	0
ADRB1	-1.03202	0.0370526	85.2529	43.9626	86.71	90.8819	182.41	166.808
GPR31	-1.57004	0.0371607	15.4181	13.7383	13.34	67.0254	20.5362	38.5742
LOC102181510	-1.9365	0.0371659	13.6042	4.8084	4.44667	42.0329	27.7842	17.7233
CIART	-1.09593	0.0371648	160.529	83.8036	245.678	244.245	567.765	233.531
MACC1	1.11177	0.037396	1724.1	1126.54	417.987	519.163	248.85	744.379
LOC102183317	-2.31516	0.0374348	0	15.1121	50.025	126.099	93.0168	103.212
DAB1	-1.21457	0.0378311	26.3014	46.0233	20.01	73.8415	54.3605	87.5739
LOC102171192	5.93947	0.0378961	32.6501	5.49532	0	0	0	0
LGR5	1.01306	0.0379425	428.078	311.859	541.382	86.3378	233.146	314.849
LOC102189495	6.79036	0.0380666	0	0	68.9234	0	0	0
LOC102187863	3.40689	0.0381048	18.1389	10.9906	31.1267	5.68012	0	0
LOC106502793	-1.02892	0.0381673	1078.36	435.504	2113.28	2164.13	1878.46	3354.92
LOC102176354	4.40716	0.0383258	135.135	1002.9	0	22.7205	4.83204	26.0637
XYLB	1.00246	0.0384127	708.325	728.13	231.227	222.661	213.818	396.168
LOC106502531	-1.36763	0.038479	263.921	133.262	66.7	118.146	659.574	420.146
LOC108636858	-3.77444	0.0386964	0	0	3.335	21.5845	7.24806	13.5531
LOC102168905	1.47402	0.0387861	50.789	46.0233	128.953	38.6248	28.9923	13.5531
NEU2	2.15205	0.0389365	34.4639	9.61681	37.7967	3.40807	10.8721	4.17019
AP3B2	-1.19728	0.039131	84.346	39.8411	147.852	126.099	189.658	305.466
KRT14	1.75634	0.0391602	20.8598	64.57	60.03	5.68012	13.2881	23.9786
LOC108638545	-1.39183	0.0391838	32.6501	88.612	16.675	156.771	101.473	106.34
NEUROD2	5.07845	0.0392166	8.16251	6.18223	6.67	0	0	0
LOC102179365	-1.87142	0.0392321	13.6042	10.3037	23.345	121.555	16.9121	33.3615
SCNN1G	1.42476	0.0393325	179.575	219.126	144.517	143.139	21.7442	37.5317
AMER3	-2.68641	0.0394403	7.25557	2.74766	0	13.6323	33.8243	17.7233
LOC108637261	-1.73045	0.0401597	28.1153	3.43457	24.4567	53.3931	80.9367	50.0423
LOC108634724	-2.56943	0.04024	0	4.8084	26.68	28.4006	106.305	50.0423
LRRC15	5.18349	0.0407673	15.4181	2.74766	4.44667	0	0	0
LOC102181347	1.05325	0.0409265	86.1599	60.4485	101.162	48.849	42.2804	28.1488
LOC102170588	1.37428	0.0409418	146.018	232.864	42.2434	76.1136	47.1124	39.6168
ZFR2	-1.4081	0.0410183	10.8834	17.8598	25.5683	67.0254	41.0724	35.4466
MAGI2	-1.5817	0.0411208	25.3945	13.0514	73.37	51.1211	173.954	107.382
SLAMF1	1.21401	0.0414945	288.409	169.668	92.2684	38.6248	79.7287	118.85
PPP1R17	-5.98612	0.0419461	0	0	0	0	20.5362	10.4255
LOC102175041	-1.16378	0.0423598	71.6487	41.2149	165.638	140.867	250.058	230.403
LOC102186466	1.45833	0.042386	193.179	84.4905	63.365	28.4006	19.3282	76.1059
HS3ST5	-1.49031	0.0424535	21.7667	10.3037	60.03	97.698	93.0168	65.6805
GPR173	-1.64629	0.0425154	14.5111	9.61681	14.4517	18.1764	68.8566	33.3615
LOC102175387	5.80758	0.042563	24.4875	10.3037	0	0	0	0
LOC102189305	-5.97431	0.0426682	0	0	0	0	10.8721	19.8084
LOC108636339	1.20928	0.0427811	67.114	47.3971	48.9134	31.8087	16.9121	21.8935
SMIM18	-2.21959	0.0428902	16.325	15.799	0	36.3528	70.0646	44.8295
LOC108637971	5.88638	0.0431196	32.6501	4.12149	0	0	0	0
LOC108634246	1.07739	0.043233	124.252	128.453	146.74	85.2018	26.5762	77.1485
GPR45	-5.13241	0.0434088	0	0.686915	0	0	22.9522	10.4255
LOC106503651	5.77276	0.0435685	18.1389	15.799	0	0	0	0
THEM5	-2.65084	0.043604	9.06946	0	43.355	21.5845	225.898	79.2336
LOC108637602	-5.96667	0.0437346	0	0	0	0	9.66408	20.8509
KLK11	5.11003	0.0438622	13.6042	3.43457	4.44667	0	0	0
LOC102178921	-2.07092	0.0440096	16.325	12.3645	7.78167	117.01	8.45607	28.1488
BCAT1	1.15074	0.0441357	139.67	133.262	60.03	74.9776	39.8644	35.4466
RBFOX1	-1.12113	0.0448112	31.7431	19.2336	34.4617	67.0254	68.8566	48.9997
DPYS	-1.13999	0.0449083	60.7654	68.6915	133.4	81.7937	257.306	238.743
NOCT	1.16863	0.0452712	779.067	768.658	4059.81	1006.52	788.831	698.506
LOC108634476	-1.87754	0.0452822	8.16251	2.74766	10.005	34.0807	21.7442	19.8084
WNK3	-1.34983	0.0454615	24.4875	25.4159	14.4517	36.3528	86.9768	41.7019
LOC108637363	-5.9248	0.045516	0	0	0	18.1764	0	11.468
UCN3	-3.16844	0.0456009	2.72084	0	2.22333	13.6323	25.3682	4.17019
GPR20	-1.01711	0.0456096	40.8126	57.7009	84.4867	171.54	113.553	84.4463
F2RL2	1.07964	0.0455813	5936.87	7322.51	3058.2	5149.6	1244.25	1327.16
KCNK3	-1.03413	0.0456377	1017.59	476.719	2530.15	2135.72	3680.81	2421.84
TMPRSS5	-6.03821	0.0459067	0	0	0	0	28.9923	3.12764
LOC102173545	-5.95217	0.0461032	0	0	0	0	22.9522	7.29783
LOC108636650	-5.95217	0.0461032	0	0	0	0	22.9522	7.29783
MPV17L	3.28904	0.0461808	45.3473	41.2149	6.67	0	9.66408	0
LOC108636030	1.02496	0.0463252	125.159	140.131	74.4817	72.7055	60.4005	34.4041
LGI2	-1.88642	0.0463237	18.1389	2.74766	14.4517	35.2167	72.4806	21.8935
BCO1	-1.89798	0.0464086	52.6029	49.4579	48.9134	487.354	55.5685	19.8084
NPY1R	-1.26848	0.0464312	68.9279	133.262	440.22	281.734	630.582	632.826
LOC102181422	-1.33749	0.0466225	18.1389	24.7289	22.2333	87.4738	47.1124	30.2339
CCDC190	-1.01596	0.0469132	642.118	461.607	1923.18	1710.85	2911.31	1496.05
NOXRED1	5.77714	0.0470597	27.2084	6.86915	0	0	0	0
SORCS1	-1.04514	0.0470918	298.385	92.7335	462.454	447.593	727.222	583.826
TUBAL3	-1.21832	0.047334	38.0917	83.1167	28.9033	180.628	80.9367	89.659
B4GALNT4	1.20472	0.0475603	41.7195	48.771	45.5784	20.4484	24.1602	14.5957
LOC102174291	4.72028	0.0477551	402.684	421.079	44.4667	32.9447	0	0
LOC102185549	-1.72855	0.0477747	173.227	78.3083	8.89334	564.604	146.169	153.254
LRRTM1	-3.82071	0.0477773	0	2.06074	0	10.2242	4.83204	16.6808
ADAMTS20	-1.18811	0.0478869	78.9043	38.4672	168.973	320.359	176.37	153.254
LOC108638597	-2.60466	0.0481181	6.34862	0	11.1167	59.0732	33.8243	11.468
LOC102188110	1.38937	0.0483767	28.1153	39.1542	41.1317	17.0404	9.66408	14.5957
FAM169B	1.43331	0.0485885	42.6265	88.612	45.5784	23.8565	32.6163	9.38292
PDE6B	-2.6662	0.0486206	0	8.92989	4.44667	11.3602	57.9845	16.6808
LOC106503930	-2.24964	0.0489341	289.316	400.471	4455.56	7237.61	9197.79	8031.78
MAMDC2	-1.04145	0.049219	1013.97	976.106	3037.07	1454.11	5053.11	3837.62
[truncated: 11 more rows]

## Sheet: SB vs. CON
Table S2: Detail information of the expression levels of DEGs of three comparisons in colonic epithelium (SB vs. CON)
Row.names	log2FoldChange	pvalue	SB1	SB2	SB3	CON1	CON2	CON3
LOC106503492	-15.0672	6.02343e-21	0	0	0	11942.2	2464.06	3455.32
EIF4E1B	11.0134	1.11528e-16	625.539	173.958	403.458	0	0	0
OLFM4	-11.0774	1.38721e-13	0	0	0	858.121	59.5781	206.536
LOC102180339	4.49586	1.2849e-12	406.862	631.743	125.24	20.279	14.6135	16.6404
NR4A1	3.64672	5.27027e-12	12501.2	17069.6	2802.35	1079.05	964.491	541.301
NR4A2	3.25891	7.60288e-11	3094.59	3954.11	753.121	271.098	246.181	297.569
LOC108635164	-2.30556	3.10147e-10	818.951	707.277	1785.3	4692.98	5265.36	6418.28
MVD	1.16353	2.82227e-10	7353.14	7111.68	9087.89	3348.16	3510.61	3655.98
SPTB	-2.88619	4.47911e-10	209.094	234.615	173.991	630.783	2509.03	1425.2
LOC106503871	2.57068	5.10625e-10	310.156	549.341	285.783	64.0389	62.9505	65.5826
NOXO1	-1.74243	8.72387e-10	829.406	778.234	867.434	2152.77	2290.95	3838.05
LOC108637984	-1.67892	1.59937e-09	793.686	711.855	1194.4	2611.72	3437.54	2599.81
LOC108633258	-3.13371	1.32791e-08	101.933	105.29	214.337	384.233	1664.81	1654.25
LOC102180584	-2.08419	1.75794e-08	2343.59	898.402	1100.26	5752.82	5275.47	7388.32
LOC102188339	1.56136	3.28269e-08	2081.36	1808.25	2841.86	880.534	580.043	820.272
LOC108634808	-3.76651	3.40366e-08	54.0159	50.3563	6.7243	299.915	745.288	462.015
KCNK7	1.71297	8.17247e-08	3360.31	2628.83	1671.83	790.88	612.643	932.839
LOC102184701	-3.72339	1.00112e-07	75.7965	12.5891	57.9971	195.319	965.615	780.139
OVOL1	1.46813	1.23713e-07	6819.08	6283.09	3948.84	1659.67	2107.72	2395.23
LDLRAD1	1.2872	1.3729e-07	1321.65	1163.92	1361.67	550.734	420.419	604.926
LOC102171034	-2.2453	1.69471e-07	4119.15	5907.71	1538.18	23603.7	14174	17050.5
RAD54L	1.30003	1.91519e-07	1165.7	1244.03	1066.64	377.829	555.313	478.655
LOC108635826	-2.06736	2.23508e-07	101.933	108.724	204.25	635.052	440.653	665.614
JPH2	-1.0286	2.36523e-07	6727.6	6094.26	6011.52	13748.1	14280.8	10393.4
TRPV5	4.86229	4.1807e-07	319.739	135.046	263.088	20.279	4.49646	0
CDC42EP2	1.67456	5.09186e-07	2065.67	2665.45	2527.49	1124.95	642.994	506.063
LOC108635399	-2.21021	5.11451e-07	385.953	484.107	1283.5	4127.3	2734.97	3106.85
SIK1	2.48422	6.95851e-07	15427.6	14708.6	3133.52	2583.97	1366.92	1994.89
RTN4RL2	-4.96242	7.52055e-07	6.9698	0	35.3026	128.078	528.334	674.424
OBSCN	1.47733	7.8792e-07	3851.68	3116.37	2046.71	1251.96	1127.49	858.447
LOC102173702	1.60792	9.35839e-07	1466.27	1058.63	885.926	487.763	286.649	344.553
LOC102174170	1.60131	1.0162e-06	4708.97	5099.72	2256.84	1307.46	1190.44	1478.06
LOC102175459	-2.82621	1.09058e-06	82.7663	40.0561	253.842	821.832	862.196	993.527
LOC108637258	-8.25253	1.24689e-06	0	0	0	23.4809	30.3511	104.736
LOC106503416	3.23387	1.2772e-06	1936.73	2845.13	521.133	371.425	62.9505	129.207
CD19	1.1004	1.61776e-06	822.436	1043.75	874.999	417.32	441.777	418.945
SAPCD1	1.31858	1.79117e-06	525.348	526.452	467.339	213.463	222.575	173.255
PNOC	-1.42376	1.75398e-06	383.339	264.371	254.683	860.255	893.672	668.551
MATN4	1.43728	1.96661e-06	1508.96	1066.64	2077.81	567.811	528.334	622.545
CHI3L2	-7.97558	1.92443e-06	0	0	0	32.0194	30.3511	68.5191
FOSL1	2.75284	1.98619e-06	236.102	241.481	140.37	48.0291	28.1029	15.6615
GP2	3.72494	2.62812e-06	73.1829	137.335	89.0969	6.40389	13.4894	2.93653
LOC102172669	1.52809	3.25172e-06	1102.1	836.601	1568.44	419.454	317.001	479.634
N4BP3	1.02836	3.72945e-06	2893.34	2064.61	2550.19	1148.43	1163.46	1369.4
GRM7	2.91234	3.89545e-06	663.002	917.858	136.167	103.529	61.8263	62.646
LOC108635869	-2.06083	4.07775e-06	137.654	195.703	447.166	1102.54	901.54	1254.88
ACTA1	-1.7283	4.89143e-06	1156.99	1214.27	1025.46	6200.03	2272.96	2780.9
PDK4	1.15815	5.52435e-06	23380.2	33972.2	19033.1	10727.6	12488.9	11010
LOC102176530	-1.60669	5.69246e-06	162.919	122.457	146.253	565.677	421.543	328.892
LOC108638630	-2.37605	7.52679e-06	94.9635	50.3563	120.197	234.809	725.054	421.882
LOC106503979	-2.14736	9.14449e-06	522.735	421.162	1744.95	3559.49	3777.03	4580.01
ZNF296	1.74318	9.31755e-06	762.322	876.657	396.733	249.752	196.72	161.509
HOXB6	1.15066	9.59109e-06	12841.9	7674.76	8964.33	3861.54	4180.58	5236.82
LOC102186952	-3.22916	1.0327e-05	28.7504	38.9117	52.9538	62.9715	626.132	442.438
TPPP2	2.04667	1.00981e-05	973.158	1649.17	484.99	173.972	305.759	272.119
LOC108634949	5.72395	1.04315e-05	168.146	57.2231	41.1863	0	0	4.89422
LOC102172427	7.5924	1.06333e-05	40.0763	21.7448	50.4322	0	0	0
IYD	3.29604	1.15123e-05	897.361	764.5	185.759	132.347	38.2199	17.6192
AURKA	1.05785	1.27089e-05	1501.12	1644.59	1296.95	592.359	698.076	842.785
REPS2	1.27097	1.56967e-05	1711.96	1374.5	1072.53	699.091	448.522	575.561
FAM167A	-1.76026	1.91871e-05	71.4404	92.7014	111.791	217.732	329.366	387.622
BTG2	2.45133	1.94991e-05	19423.1	49404.1	5240.75	5218.1	3819.74	4504.64
KIF22	1.20805	1.9798e-05	4205.4	4053.68	2668.7	1165.51	1797.46	1766.81
LOC102174166	7.62734	2.08777e-05	36.5914	65.2343	13.4486	0	0	0
IGSF10	1.43666	2.21351e-05	407.733	424.595	387.488	146.222	192.224	112.567
CFAP46	3.12612	2.21465e-05	371.142	470.374	94.9807	20.279	68.571	18.598
FAM46A	1.18681	2.25057e-05	29071.9	32565.6	16155.1	11133.2	11698.7	11339.9
LOC108634965	-7.62846	2.73319e-05	0	0	0	14.9424	29.227	58.7307
LOC108633228	-1.87133	2.81674e-05	114.13	59.512	82.3726	369.291	207.961	361.194
MMP9	-2.55293	2.87194e-05	449.552	295.271	1103.63	926.429	4194.07	5730.16
LOC108635494	1.47446	3.01708e-05	502.697	640.898	448.847	180.376	252.926	139.975
SLC5A9	2.90096	2.98171e-05	1610.02	1026.58	860.71	368.223	47.2128	52.8576
LOC102186681	-1.92596	3.00515e-05	52.2735	86.979	140.37	297.781	348.476	416.988
TRIM47	-1.02319	3.35084e-05	3670.47	3797.32	3262.96	9517.24	6574.95	5716.45
LOC102191761	-1.57414	3.54084e-05	439.968	479.529	815.321	2397.19	1073.53	1696.34
ANPEP	-1.87906	3.52383e-05	4161.84	3164.44	3887.48	25362.6	5869.01	10017.5
CLEC2L	1.68433	3.61604e-05	624.668	493.263	470.701	244.415	100.046	149.763
LOC108637985	2.96899	3.73727e-05	151.593	241.481	633.765	82.1832	31.4752	17.6192
LOC108633250	1.19992	3.9953e-05	5224.73	2996.2	3088.13	1949.98	1580.51	1392.9
PTTG1	1.11955	4.03702e-05	2432.46	2943.55	1656.7	1196.46	1051.05	988.633
LOC102183503	-2.40175	4.29666e-05	107.161	96.1347	400.936	1675.68	665.476	855.51
COL4A3	2.88038	4.27906e-05	236.973	189.981	66.4024	35.2214	19.11	12.725
GRHL3	-2.02966	4.70383e-05	42.69	36.6228	32.7809	104.597	179.858	173.255
SCRN3	-1.12438	4.86116e-05	428.643	297.56	473.222	822.899	937.512	857.468
ASB10	-2.14483	5.7318e-05	67.9555	73.2455	146.253	212.396	648.615	412.094
MEI1	1.65274	6.28069e-05	957.476	1913.54	701.008	297.781	462.011	375.876
LOC102178941	3.87223	6.51434e-05	90.6074	83.5457	157.18	11.7405	0	10.7673
RDH12	3.31544	6.50731e-05	338.035	260.937	50.4322	39.4906	17.9858	7.83076
HRH3	1.65232	7.4729e-05	714.404	384.539	303.434	151.559	136.018	158.573
IER2	1.01754	7.69852e-05	13164.2	15782.1	9503.95	7554.45	5330.55	6107.01
CXCL8	-1.65182	7.63474e-05	697.851	922.436	1088.5	1259.43	2998.02	4254.06
SLAMF8	-1.64548	7.90949e-05	143.752	281.537	379.082	1079.05	631.753	805.589
CCNB2	1.0531	8.93259e-05	2515.23	2906.93	1983.67	930.698	1162.34	1475.12
SLC2A4	-1.19425	8.89017e-05	1693.66	1207.41	927.112	2169.85	3345.37	3244.87
CD22	1.61355	8.94995e-05	496.598	551.63	425.312	246.55	105.667	129.207
FOXA3	1.28797	9.05285e-05	5568	8154.29	4012.72	2006.55	1998.68	3256.62
CD74	-1.31021	8.80581e-05	25458.9	41244.1	66236	111990	96010.7	121659
IGF2	-1.15245	9.09882e-05	324.096	228.892	384.966	706.562	666.6	714.556
GAS2L2	-2.1219	8.68766e-05	27.8792	24.0337	23.535	112.068	131.521	85.1595
LOC108638249	-1.93895	9.8658e-05	365.914	296.415	606.027	574.215	2111.09	2179.89
PLK4	1.69312	0.000100298	4789.12	3206.78	1222.98	890.14	840.838	1119.8
PNLIPRP2	2.32078	0.000100378	6772.03	6696.24	784.221	857.053	754.281	1241.17
EGR3	2.24146	0.000104145	371.142	788.534	218.54	138.751	50.5852	101.8
CD5	-1.2991	0.000103862	619.441	933.88	1428.07	2075.93	2431.46	2829.84
PLA2G2F	2.83642	0.000106125	2730.42	1381.36	132.805	176.107	167.493	250.584
EGR1	3.83011	0.000110515	19402.2	47502	2812.44	2925.51	1045.43	930.881
CLDN1	-1.74408	0.000114324	155.078	194.558	436.239	880.534	626.132	1127.63
LOC102171142	1.52518	0.000117741	390.309	635.176	621.997	151.559	274.284	146.827
MXD3	1.15862	0.000124324	1681.46	1302.4	1070	446.137	637.373	732.176
ASCL2	2.22408	0.000138369	4749.92	3637.1	531.219	605.167	603.65	699.874
KNTC1	1.21503	0.000141326	1704.12	1108.98	843.899	479.224	544.072	552.068
CREM	1.11739	0.000145239	4743.82	5634.18	4551.51	3273.45	1915.49	1692.42
ARHGEF39	1.13678	0.00014441	2862.84	2785.62	1681.91	842.111	1242.15	1249.01
CAPSL	1.78593	0.000149604	200.382	204.859	200.888	80.0486	60.7022	35.2384
LOC108636081	-1.37013	0.000152856	202.124	107.579	159.702	371.425	388.944	455.163
LOC108638497	2.48354	0.000153897	315.383	859.49	128.602	92.8563	52.8334	87.1172
FLT4	-1.08174	0.000161728	382.468	305.571	518.611	857.053	819.48	879.981
FANCD2	1.16866	0.000169753	1541.2	1086.09	787.583	498.436	544.072	476.697
MMP19	-1.12741	0.000176516	722.245	853.768	1421.35	2250.97	2043.64	2255.26
EDNRB	-1.69859	0.000186026	237.844	86.979	271.493	510.176	702.572	726.303
CAV3	-2.85171	0.000191932	86.2512	156.791	51.2728	1667.14	191.1	263.309
PLBD1	-1.44669	0.000196719	500.954	802.267	1330.57	2041.77	1932.35	3205.72
LOC102173406	4.16395	0.000198309	72.3116	139.624	30.2593	8.53851	0	4.89422
HBEGF	1.1741	0.000208076	2279.12	2274.04	1445.72	613.706	1119.62	925.008
FCRL6	-2.13781	0.000204514	39.2051	96.1347	51.2728	135.549	284.401	398.39
PON1	4.67721	0.000214753	161.177	161.369	9.24591	8.53851	4.49646	0
MT3	1.27446	0.000218566	2625.87	4194.45	1665.94	1265.83	1205.05	1036.6
FOS	1.71602	0.000222072	11713.6	20506.5	4857.46	5405.95	2822.65	3056.93
MAFF	1.09145	0.000226205	3111.14	3658.84	5055.83	2450.55	1655.82	1443.8
LOC102180271	-1.65273	0.00024795	101.933	50.3563	73.9673	275.367	254.05	184.023
HSD17B2	-1.02514	0.000251806	8353.3	5261.09	4823	11674.3	10552.1	15297.4
CD300E	-1.62596	0.000251759	53.1447	93.8458	100.864	220.934	219.202	323.998
MYBL2	1.31398	0.000256311	3721	3302.91	1491.95	916.823	1274.75	1233.34
LOC108636739	-4.74764	0.000261084	13.0684	0	8.40537	4.26926	248.429	329.871
TREM2	-2.15712	0.000259692	25.2655	57.2231	21.854	125.943	139.39	196.748
CDR2	1.10558	0.000265039	4992.12	4799.87	7675.78	3650.21	2382	2085.92
LOC108637411	3.82065	0.000295621	305.8	216.303	61.3592	24.5482	16.8617	0
IGFBP3	-1.85626	0.000317997	1809.53	1443.17	2783.86	2307.53	6375.98	13174.3
CCL20	-4.29233	0.000332116	161.177	135.046	700.167	612.638	7279.77	11634.5
MS4A1	1.3202	0.000334285	338.906	494.407	368.155	137.684	130.397	212.409
RAB37	-1.57709	0.000338989	205.609	186.547	535.422	884.804	849.831	1035.62
NCMAP	-2.14199	0.000354421	46.1749	38.9117	26.0566	77.9139	189.975	222.198
LOC102168723	-1.3021	0.000363263	170.76	138.48	269.812	535.792	475.501	418.945
LOC102183941	-1.58367	0.00036752	419.059	493.263	1315.44	2717.38	1650.2	2312.03
ATP6V0D2	-1.78936	0.000373399	72.3116	50.3563	121.878	186.78	286.649	373.919
LOC102187863	5.00699	0.000391269	35.7202	98.4237	36.9836	5.33657	0	0
CD79B	1.18256	0.000396493	648.191	1165.06	881.723	312.723	376.579	497.253
LOC106503915	-1.54845	0.000396649	3770.66	5028.76	12998.1	21793.5	15186.8	26780.2
GDF5	-2.28737	0.000404268	20.9094	18.3114	31.0999	180.376	71.9434	92.0114
LOC108633303	-1.65634	0.000403778	72.3116	140.769	217.699	349.012	462.011	547.174
JUNB	1.47678	0.000415483	35533.8	40084.8	11343	12871.8	8167.82	10204.5
LOC108637652	-2.17191	0.000415759	43.5612	22.8892	83.2132	328.733	142.763	205.557
SUGCT	1.96	0.000412923	629.024	643.187	151.297	137.684	97.798	130.186
DUOXA2	-1.97943	0.000415856	33.9778	59.512	95.8212	284.973	142.763	319.103
LOC108633265	6.18478	0.000451308	1671.01	422.306	40.3458	10.6731	0	18.598
LOC108633466	1.53898	0.000467284	725.73	334.183	312.68	179.309	164.121	129.207
LOC102171003	-2.24839	0.000486007	37.4627	34.3338	176.513	421.589	384.447	376.855
FABP3	-1.37654	0.000485802	5422.5	4631.63	5774.49	5670.64	16950.5	18477.6
DCST2	2.20815	0.000483843	71.4404	339.905	267.291	44.8272	46.0887	55.7941
MME	3.86371	0.000483886	8378.57	4924.62	624.519	649.994	131.521	175.213
LOC108634022	1.80887	0.000497682	97.5772	124.746	173.991	39.4906	31.4752	42.0903
LOC108635857	3.97906	0.000498607	40.0763	45.7784	44.5485	4.26926	0	3.91538
HAPLN3	1.22331	0.000537141	623.797	477.24	556.435	319.127	160.748	230.028
TNFRSF13C	1.17817	0.00055063	479.174	775.945	449.687	212.396	265.291	275.055
LOC102173052	1.20707	0.000560968	12034.2	8895.9	4746.51	3934.12	2821.53	4365.65
CENPA	1.11156	0.000611695	3380.35	3481.45	1664.26	1121.75	1306.22	1517.21
ELSPBP1	1.01421	0.000605584	2005.56	1407.69	1563.4	979.794	568.802	915.22
BIK	-1.51156	0.000610401	155.949	349.061	146.253	811.159	482.245	559.899
COL8A2	-1.07818	0.000629737	383.339	432.606	709.413	934.967	1117.37	1169.72
RAD51AP2	6.94818	0.000645598	45.3037	8.01123	18.4918	0	0	0
C5H12orf60	-1.43929	0.000687193	193.412	249.493	114.313	330.867	586.788	591.222
S1PR2	-1.03292	0.00073049	720.503	883.524	1029.66	2486.84	1454.61	1447.71
NPPC	1.82707	0.000742465	125.456	300.993	449.687	67.2408	95.5498	84.1806
LOC108638496	1.69369	0.000751593	657.775	1181.08	295.028	191.049	183.231	284.844
KRT1	3.61279	0.00076638	104.547	53.7897	154.659	0	7.86881	17.6192
LOC106503894	1.18937	0.000767127	637.736	579.097	347.982	220.934	267.539	197.727
APLNR	-1.37823	0.000784348	400.763	268.948	814.48	1432.34	1275.87	1153.08
LOC102188713	-1.04014	0.000793314	253.526	266.659	406.82	715.101	617.139	575.561
F10	1.98261	0.000806245	1019.33	1044.89	262.248	82.1832	267.539	238.838
ZBED3	1.37305	0.000847501	2998.76	3024.81	1070.84	1190.06	819.48	729.239
LOC108637883	6.82288	0.000862425	13.0684	41.2006	11.7675	0	0	0
ZG16	2.20024	0.000901794	1477.6	952.192	217.699	71.5101	268.664	235.902
GPR34	-1.6249	0.000912665	184.7	358.216	802.713	1289.32	1120.74	1741.36
MSH5	1.41509	0.000923686	779.746	381.106	374.039	252.953	157.376	165.425
LRRN3	-1.07549	0.000944736	154.207	124.746	168.107	278.569	319.249	345.532
LAT	-1.39113	0.000947754	499.212	750.766	1460.01	3199.81	1664.81	2244.49
LOC102168416	-1.69313	0.000947875	144.623	212.87	534.582	1325.6	623.884	936.754
KLF10	1.06463	0.000975081	7643.25	9628.35	4393.49	4319.42	3177.87	2860.18
LOC106502861	-1.08228	0.00100034	123.714	147.635	185.759	319.127	319.249	329.871
LOC108637283	-1.59971	0.00100579	993.196	1375.64	4074.92	8655.92	4515.57	6360.53
MFSD2A	1.24933	0.00103096	1969.84	1507.26	827.088	809.024	515.969	485.507
CXCR5	2.034	0.00106018	325.838	1040.32	1060.76	373.56	142.763	76.3499
BIRC5	1.11888	0.00105616	3852.56	3530.66	1689.48	1200.73	1291.61	1684.59
CCER2	1.28542	0.00108806	453.908	582.531	285.783	194.251	209.085	138.996
CCT6B	1.37323	0.00110432	595.046	892.68	327.809	274.3	198.968	227.092
GSTM3	1.17344	0.00111011	20188.9	21349.9	7713.61	6655.77	7555.18	7625.2
LOC102180713	-6.76311	0.00116695	0	0	0	10.6731	21.3582	24.4711
ACTN2	1.59175	0.00126128	1380.89	3014.51	675.792	669.206	612.643	400.347
PIPOX	1.15218	0.00127072	675.199	787.389	453.049	201.722	325.993	333.786
EYA4	2.11878	0.00128825	119.358	385.683	90.778	43.7599	47.2128	46.0057
ASGR1	1.34643	0.00130007	165.533	203.714	159.702	64.0389	84.3086	59.7095
GABRD	6.76488	0.00132909	20.9094	36.6228	5.88376	0	0	0
TLR8	-1.61397	0.0013422	170.76	122.457	62.1997	526.186	268.664	292.675
CHRM1	1.00732	0.0013576	1082.06	976.225	1356.63	408.781	528.334	761.541
LGALS7	3.22467	0.00138846	142.01	160.225	12.6081	19.2117	5.62058	8.8096
PADI6	-1.1917	0.001384	148.979	122.457	102.546	224.136	339.483	290.717
ACER2	1.0622	0.00142753	731.829	1178.79	716.137	519.782	414.799	323.019
EGR2	1.92381	0.00143094	556.713	802.267	186.599	218.799	118.032	70.4768
TMEM257	3.39921	0.00145569	11.3259	306.716	83.2132	9.60583	6.74469	21.5346
CPN1	2.98285	0.00151019	787.587	607.709	20.1729	92.8563	22.4823	63.6249
LOC102182508	-1.39846	0.00153906	1204.9	1864.33	4307.75	8394.43	4644.84	6409.47
HJURP	1.04515	0.00157395	791.072	1013.99	559.798	303.117	388.944	453.205
GABRA2	-1.83907	0.0015736	20.9094	48.0674	63.0403	197.453	125.901	148.784
LOC102168905	2.51543	0.00157402	292.731	65.2343	75.6483	36.2887	26.9788	12.725
LOC102188365	1.08532	0.00158848	274.436	258.648	207.613	119.539	116.908	112.567
LOC102174470	-1.34347	0.00158489	587.205	680.954	288.304	760.995	1389.41	1797.16
TNNT2	1.27932	0.00161477	538.417	469.229	269.812	133.414	222.575	170.319
LOC108637373	2.03878	0.00160518	174.245	109.868	410.182	74.712	65.1987	29.3653
HBBC	6.63659	0.0016212	13.9396	10.3002	33.6215	0	0	0
ELF5	1.92351	0.00163449	296.216	390.261	117.675	37.356	109.039	65.5826
LOC102178093	1.97787	0.00171207	201.253	233.47	107.589	58.7023	17.9858	60.6884
YBX2	1.24564	0.00175783	725.73	531.03	300.072	193.184	229.32	233.944
LOC108637412	3.52753	0.00176835	137.654	140.769	31.0999	0	10.117	16.6404
ART4	-1.36525	0.00181197	422.544	416.584	199.207	500.57	1228.66	944.585
SPN	-1.6361	0.00180048	135.911	115.591	405.139	627.581	501.355	914.241
SPI1	-1.0485	0.00188811	643.835	965.925	1565.92	2274.45	2073.99	2221
LOC108634002	7.57521	0.00192045	61.857	49.2118	0	0	0	0
LOC108633462	-4.07577	0.00192659	0.871225	1.14446	10.0864	155.828	40.4682	10.7673
LOC106503673	1.10323	0.00195433	680.426	643.187	384.125	217.732	330.49	246.669
LOC108637009	-6.77408	0.00194334	0	0	0	5.33657	35.9717	15.6615
LOC102182683	-2.97768	0.00197227	8.71225	64.0898	24.3756	25.6155	276.532	460.057
KCNJ14	-1.59449	0.00197771	57.5008	98.4237	193.324	417.32	373.206	265.267
MOCS1	1.12194	0.00198978	1704.12	1636.58	732.948	706.562	529.458	635.27
CREB3L3	2.38041	0.00202031	111.517	197.992	49.5917	18.1443	12.3653	38.1749
LOC108638541	2.46517	0.00202437	203.867	167.091	30.2593	23.4809	32.5993	16.6404
EVX2	5.21706	0.00202398	152.464	123.602	0	0	4.49646	2.93653
SFN	1.11647	0.00203613	16654.3	16045.3	7118.51	4225.5	6525.49	7613.45
LOC108636402	1.39214	0.00216954	377.24	568.797	294.188	219.867	159.624	92.9902
VSIG4	-1.36538	0.00226233	52.2735	65.2343	65.5619	119.539	185.479	166.404
LOC106501774	-1.17381	0.00229827	411.218	349.061	279.058	438.666	1031.94	874.108
PRSS22	5.49727	0.00229185	884.293	472.662	16.8107	19.2117	11.2412	0
F2RL2	-1.55926	0.00233668	706.563	806.845	943.923	4838.14	1157.84	1246.07
LOC108638245	-3.83032	0.00232491	15.682	0	42.0268	691.62	105.667	27.4076
FOLR2	-1.19922	0.00241694	603.759	1430.58	1726.46	2496.45	2368.51	3769.53
CSMD1	1.13792	0.00241123	182.957	251.781	288.304	114.203	105.667	108.652
CBX4	1.17554	0.0024203	7700.76	9430.36	2893.97	3145.38	2781.06	2938.49
PON3	1.75365	0.0025116	263.11	238.048	174.832	27.7502	61.8263	110.609
IL17REL	1.87686	0.00255309	115.873	156.791	367.315	86.4525	35.9717	51.8788
ALS2CL	1.12011	0.00265418	8549.33	7870.46	2956.17	3263.85	2901.34	2748.6
MND1	1.19402	0.00272641	565.425	501.274	346.301	128.078	225.947	263.309
SLC22A16	1.28859	0.00272627	4492.91	3751.54	1191.04	1407.79	1154.47	1299.91
ISLR2	-1.13247	0.00282053	4179.26	4620.19	1532.3	7127.52	8425.24	7095.64
ELOVL7	1.02877	0.00284019	1546.42	929.302	1481.87	827.169	422.667	690.085
FBXO5	1.08477	0.00284019	986.226	820.579	467.339	296.713	339.483	435.586
LOC108633231	-2.06349	0.00288234	64.4706	38.9117	333.693	560.34	551.941	717.493
C3H1orf228	1.92058	0.00287607	158.563	224.314	56.316	42.6926	35.9717	37.1961
RAD1	-1.00428	0.0029033	520.992	273.526	324.447	640.389	745.288	860.404
CDCA3	1.10872	0.00301891	2838.45	3092.33	1333.09	788.745	1140.98	1437.92
CPE	1.06749	0.00301068	4335.21	8008.94	2859.51	2512.46	2260.6	2480.39
CLCN4	1.28668	0.00310513	284.89	207.147	213.496	64.0389	97.798	127.25
TP53I3	1.09216	0.00314008	3207.85	4662.53	1594.5	1596.7	1505.19	1337.1
LOC102185739	1.33183	0.00321492	1320.78	599.698	952.328	371.425	198.968	570.666
LOC102180664	-1.21259	0.00325752	4353.51	6404.4	14411	19118.8	15089	24123.6
RNASEL	-1.04377	0.00331911	319.739	321.594	557.276	609.436	834.094	1028.77
SH3KBP1	-1.31682	0.00331527	137.654	61.8009	145.413	259.357	272.036	329.871
RSPO1	1.11018	0.00333086	235.231	179.68	244.596	101.395	87.681	116.482
LOC108638091	1.20178	0.00347186	561.069	447.484	1181.79	322.329	302.387	327.913
LOC102169149	4.73227	0.00350881	701.336	1168.49	6.7243	37.356	30.3511	2.93653
GRIK4	1.89607	0.0035262	831.148	646.621	111.791	90.7217	155.128	181.086
UFSP1	1.21871	0.00354186	3869.98	5709.72	1968.54	2415.33	1372.54	1173.63
CCNF	1.04287	0.00359011	1885.33	1091.82	1213.74	454.676	639.622	939.691
NTNG2	1.26705	0.00360717	463.492	496.696	221.902	201.722	123.653	165.425
POU2F2	1.09171	0.00360175	586.334	1042.6	516.09	388.502	363.089	254.5
GJC3	-1.44652	0.00364011	86.2512	107.579	117.675	465.349	180.983	202.621
FGFR4	1.00724	0.00368004	864.255	518.441	595.941	313.79	249.554	420.903
TNFSF11	1.80862	0.0036993	88.8649	128.18	87.4158	44.8272	22.4823	19.5769
LAPTM5	-1.0672	0.00370778	9767.3	15215.6	27527.6	44431.2	28865	36733.1
SIGLEC15	-1.52329	0.00371848	55.7584	147.635	66.4024	208.126	218.078	346.511
NAP1L2	6.46156	0.00373135	7.84102	34.3338	9.24591	0	0	0
LOC102191455	-1.76708	0.00381617	21.7806	35.4783	21.0134	114.203	69.6951	81.2441
UBE2C	1.18286	0.00386569	5628.11	3843.1	2094.62	1151.63	1451.23	2491.16
EPHB3	1.00883	0.0038965	6874.83	8336.25	3089.81	2828.38	3288.04	2977.64
TROAP	1.11632	0.00391612	2128.4	1811.68	795.148	641.456	640.746	901.516
CENPT	1.12427	0.00406652	790.201	496.696	368.996	203.857	239.437	316.167
TIFA	-1.32259	0.00410555	427.771	330.749	631.243	1998.01	700.324	779.16
LOC108634145	-1.60052	0.00418254	74.9253	188.836	46.2295	284.973	340.607	311.273
IL6	6.44707	0.00428573	8.71225	35.4783	6.7243	0	0	0
FCER1A	-1.90701	0.00434547	13.9396	65.2343	34.462	167.568	112.412	143.89
C3AR1	-1.40559	0.00435122	147.237	184.258	537.103	820.765	759.902	722.387
MAP3K7CL	-1.27783	0.00435546	71.4404	83.5457	103.386	278.569	203.465	144.869
LOC102171764	2.08689	0.00440221	882.551	326.171	115.994	165.434	41.5923	104.736
LOC102171357	-7.30454	0.00450869	0	0	0	0	30.3511	51.8788
RARRES1	-1.07696	0.00452185	1570.82	1475.21	3837.05	4392	4565.03	5565.71
MPPED2	1.13796	0.00454047	637.736	583.675	277.377	194.251	242.809	243.732
BTBD17	-6.59453	0.00469216	0	0	0	4.26926	38.2199	7.83076
EVI2A	-1.41028	0.00471097	280.534	145.347	590.897	1002.21	625.008	1077.71
SHISA8	1.68258	0.00479357	141.138	289.549	142.051	56.5677	30.3511	91.0325
LOC108638051	-2.54734	0.00487445	2.61367	32.0449	52.1133	263.627	150.631	92.9902
IQGAP3	1.57334	0.0048756	881.679	574.519	192.483	116.337	196.72	240.796
HSPB7	-1.10414	0.00492018	3376.87	4661.39	3664.74	14131.2	6372.61	4653.43
BUB1	1.02584	0.0049252	2083.1	1813.97	1064.96	512.311	900.416	1023.87
LOC102180106	-4.56568	0.0049729	0	0	3.36215	35.2214	20.2341	27.4076
KLHL7	-1.07383	0.00498614	577.622	497.841	1224.66	1978.8	1433.25	1432.05
WDR93	1.14859	0.00502415	595.918	1005.98	370.677	295.646	329.366	264.288
BNIPL	1.08145	0.00510365	971.416	545.908	424.471	358.618	274.284	284.844
NPY1R	-1.1155	0.00517069	218.677	207.147	241.234	264.694	586.788	594.159
CA10	1.38052	0.0052066	193.412	149.924	131.964	38.4233	69.6951	74.3922
C27H4orf47	1.05591	0.00528327	392.051	399.417	277.377	140.885	141.639	231.007
LOC108637189	2.18688	0.00529591	43.5612	43.4895	47.9106	11.7405	10.117	7.83076
TAAR1	6.36096	0.00529316	32.2353	8.01123	7.56483	0	0	0
MPZ	1.6355	0.0054385	213.45	392.55	471.541	39.4906	134.894	172.277
LOC102174856	7.16333	0.00553289	36.5914	46.9229	0	0	0	0
GHRHR	1.5735	0.00570703	94.0923	66.3787	121.037	34.1541	29.227	31.323
LOC106503759	7.22001	0.00583352	14.8108	72.1011	0	0	0	0
LOC106503912	-1.95915	0.00580856	110.646	163.658	265.61	97.1256	1090.39	912.283
ANKRD34A	-1.23139	0.00585274	81.0239	207.147	137.848	291.377	403.557	303.442
FAM71E2	-1.47203	0.00585046	29.6216	43.4895	47.0701	138.751	87.681	106.694
LOC108634358	1.47502	0.00586415	875.581	1233.73	311.839	151.559	352.972	366.088
LOC102188840	2.03081	0.00586739	186.442	371.95	218.54	11.7405	115.784	62.646
SLC5A7	-2.14512	0.0059443	8.71225	25.1781	12.6081	43.7599	65.1987	94.9479
CD6	-1.4098	0.00593905	432.127	455.496	1696.2	2934.05	1691.79	2241.55
PALD1	-1.09378	0.00611146	642.093	583.675	1397.81	1303.19	2366.26	1932.24
LOC102186254	1.66645	0.0060723	331.065	658.065	109.27	112.068	119.156	114.525
TRPV6	1.63035	0.00604734	73.1829	72.1011	107.589	25.6155	33.7235	22.5134
CD3E	-1.09107	0.00629286	2395	2562.45	6314.95	10034.9	5785.82	8194.89
LOC102179628	1.20199	0.00635973	332.808	326.171	239.553	194.251	86.5569	109.631
C23H6orf10	2.22843	0.00633015	41.8188	88.1235	351.344	40.5579	34.8476	27.4076
LOC102187635	1.49516	0.00634732	319.739	339.905	227.786	188.915	65.1987	60.6884
LOC102188267	-1.15292	0.0064549	1141.3	1792.23	4106.86	5061.2	4562.78	6032.62
PVRIG	-1.08312	0.00657578	170.76	173.958	353.866	498.436	418.171	564.793
OSCAR	-1.94648	0.00667933	14.8108	54.9341	24.3756	159.03	137.142	64.6037
TAC1	-1.1199	0.00669122	490.5	721.011	1599.54	2075.93	2114.46	1920.49
ADGRE3	-3.16432	0.00676321	7.84102	0	28.5783	204.924	60.7022	63.6249
PI16	1.41459	0.00687776	1632.68	1424.85	388.328	249.752	531.707	510.957
GEN1	1.07042	0.00694584	1096	619.153	516.09	242.28	417.047	403.284
UHRF1	1.08832	0.00693855	2590.15	1809.39	963.255	687.35	666.6	1167.76
ITGAL	-1.17005	0.0070896	398.15	599.698	1239.79	2158.11	1191.56	1686.55
DNAJB4	1.30561	0.00708419	4143.54	5578.1	18408.6	4505.13	3475.76	3399.53
AURKB	1.26532	0.00715632	2749.59	1947.87	781.699	444.003	823.977	1011.15
LOC108633439	-6.26937	0.00737244	0	0	0	12.8078	6.74469	20.5557
C1QL2	-1.83734	0.00743675	14.8108	41.2006	17.6513	69.3754	106.791	85.1595
LOC108634142	2.24431	0.00754484	81.8951	128.18	34.462	8.53851	13.4894	29.3653
THNSL1	-1.02368	0.00756445	357.202	292.982	224.423	376.762	592.409	808.526
LOC102171241	-1.96911	0.00758869	13.0684	43.4895	79.851	284.973	112.412	137.038
TRPM8	2.02621	0.00764455	654.29	319.305	69.7646	89.6544	37.0958	129.207
FAM169B	2.13985	0.007699	85.38	145.347	40.3458	22.4136	30.3511	8.8096
SIAH3	-2.05824	0.00780477	28.7504	62.9454	22.6945	58.7023	311.38	104.736
PRKCQ	-1.31699	0.00779126	168.146	144.202	468.179	489.897	675.593	781.118
ST3GAL4	1.14276	0.00791988	6480.17	3959.84	1579.37	1850.72	1774.98	1817.71
WDR72	1.62998	0.00802875	528.833	206.003	168.107	149.424	48.337	93.9691
ZAR1	1.77357	0.00809054	729.215	588.253	82.3726	109.933	142.763	156.615
TTC12	1.40926	0.00822541	156.82	286.115	107.589	69.3754	80.9363	56.773
CACNA1I	-1.21948	0.0082226	583.721	454.351	1133.04	810.092	2281.95	1965.52
TFPT	1.03549	0.00821083	1703.24	1871.19	685.878	591.292	678.966	807.547
LOC102189032	-1.39374	0.00813356	45.3037	34.3338	31.9404	86.4525	93.3016	113.546
MMP28	-1.03699	0.00837395	1503.73	1610.26	3556.31	6425.23	3633.14	3630.53
CCDC7	1.3236	0.00854934	434.741	291.838	155.499	96.0583	159.624	96.9056
GPNMB	-1.05627	0.00865165	991.454	1650.31	2591.38	2636.27	2928.32	5318.06
LOC108635472	-5.52691	0.00865038	0	0	0.840537	12.8078	4.49646	29.3653
FAM196A	-1.25281	0.00899876	96.7059	53.7897	147.094	254.021	242.809	214.367
CCDC181	1.54959	0.00906778	105.418	99.5681	66.4024	29.8848	22.4823	40.1326
KCNJ3	1.55684	0.00911501	273.565	178.536	669.908	76.8466	106.791	197.727
LOC102189985	-6.16836	0.00911159	0	0	0	13.8751	7.86881	15.6615
LOC108633796	4.56447	0.0092607	43.5612	25.1781	9.24591	0	3.37235	0
GGCT	1.18637	0.00925383	4280.33	3354.42	1363.35	2043.91	879.058	1030.72
CLCA1	-1.18268	0.00927052	45057.1	20867	61170.9	45544.4	99279.6	143681
SLC19A3	1.03888	0.00933584	2040.41	2053.16	719.5	756.726	723.93	861.383
POPDC2	-1.19247	0.00946306	1685.82	2422.82	1862.63	8401.9	3156.52	2087.88
CDCA8	1.06013	0.00945019	2122.3	989.959	875.84	448.272	651.987	812.441
LOC102173552	3.30784	0.00954465	74.9253	109.868	20.1729	0	16.8617	3.91538
LOC108638310	-1.02381	0.00958053	208.223	318.16	536.263	612.638	728.427	820.272
ADAMTS4	1.60145	0.00960965	437.355	667.221	162.224	234.809	70.8193	111.588
LOC102185742	1.23945	0.00978362	251.784	200.281	164.745	97.1256	113.536	50.8999
ETV4	1.14615	0.0098036	4033.77	2254.59	1071.68	811.159	1330.95	1183.42
NPR3	-2.99807	0.00981065	5.22735	0	16.8107	60.8369	61.8263	55.7941
LOC102172104	1.61333	0.00978429	137.654	256.359	79.851	53.3657	32.5993	68.5191
ELOVL6	-1.15821	0.00985976	4773.44	2095.51	9519.92	12749.1	10320.5	13510
SLC28A2	1.14609	0.00996978	1975.07	902.98	1025.46	934.967	370.958	458.099
LOC106503053	-2.00255	0.010012	17.4245	8.01123	15.9702	36.2887	71.9434	58.7307
MIR145	-2.51223	0.0100691	6.09857	2.28892	21.0134	66.1735	50.5852	52.8576
TMC3	-6.19288	0.0101882	0	0	0	14.9424	4.49646	18.598
NPY	-1.08749	0.0103518	162.919	148.78	335.374	567.811	396.813	412.094
CRISP3	2.61982	0.0104243	397.278	112.157	12.6081	46.9618	13.4894	24.4711
LOC102168573	-6.94092	0.0105012	0	0	0	0	32.5993	31.323
ASB4	-4.36128	0.0105841	0	0	3.36215	14.9424	30.3511	26.4288
LOC108636387	1.84886	0.010698	84.5088	106.435	44.5485	11.7405	28.1029	25.45
LOC108637766	-1.34238	0.0106716	301.444	210.581	870.796	759.928	1181.45	1567.13
LRRC3	-1.17073	0.010742	357.202	262.082	353.026	1263.7	417.047	508.999
LOC108635825	-1.73747	0.010758	110.646	48.0674	344.62	310.588	465.384	904.452
LOC108634638	-6.91985	0.0110645	0	0	0	39.4906	0	23.4923
KBTBD12	-1.33249	0.0110982	577.622	493.263	479.947	390.637	2281.95	1233.34
LOC108638639	-3.43206	0.0111124	3.4849	0	33.6215	13.8751	247.305	141.932
LOC102177708	-9.91032	0.0112017	0	0	0	0	223.699	277.013
SCN8A	1.03178	0.0112993	333.679	477.24	258.045	164.366	228.195	130.186
LOC108638041	-3.93948	0.0113487	0	0	15.9702	16.0097	96.6739	135.081
LOC108635833	2.28931	0.0114667	113.259	108.724	31.9404	4.26926	28.1029	19.5769
INSIG1	1.32441	0.0114887	702.207	510.43	2296.35	420.522	432.784	548.153
MYOT	6.93578	0.0116078	9.58347	61.8009	0	0	0	0
KCNK17	-1.2274	0.0116759	65.3419	37.7672	62.1997	136.616	113.536	138.017
EXOC3L2	-1.0342	0.0117508	314.512	178.536	415.225	421.589	717.186	723.366
GRAP2	-1.57939	0.0117672	132.426	121.313	637.127	1201.8	538.451	924.029
PROP1	-6.05711	0.0118747	0	0	0	10.6731	11.2412	12.725
LOC106502127	-6.10588	0.0121105	0	0	0	20.279	6.74469	8.8096
LOC108635386	-6.05969	0.0121245	0	0	0	14.9424	8.99292	10.7673
ACTL8	6.07062	0.0122997	20.9094	14.878	3.36215	0	0	0
KCNJ10	-1.25776	0.0124364	102.805	51.5008	141.21	279.636	174.238	254.5
ADCY2	1.10277	0.0125368	169.018	121.313	201.729	72.5774	68.571	88.096
LOC102190036	-6.04659	0.0127054	0	0	0	12.8078	7.86881	13.7038
HCN4	-1.3062	0.0130254	108.903	77.8234	230.307	498.436	258.547	276.034
LOC106502805	6.77413	0.0131514	17.4245	0	46.2295	0	0	0
LOC108638194	1.81548	0.0131557	709.177	363.939	60.5187	96.0583	143.887	82.2229
F5	1.40662	0.0132554	3591.19	1977.63	478.266	972.323	566.554	741.964
NOXRED1	6.78306	0.0132773	25.2655	38.9117	0	0	0	0
CCDC102B	1.71743	0.0133165	98.4484	80.1123	52.9538	16.0097	17.9858	36.2172
KANK4	-1.67677	0.0135585	74.0541	101.857	114.313	659.6	121.404	146.827
WFDC5	6.7647	0.0136942	27.8792	35.4783	0	0	0	0
CH25H	1.1642	0.0137084	1497.64	2631.12	1042.27	1297.85	553.065	456.142
SLFNL1	1.54659	0.0138944	1308.58	1023.15	171.47	168.636	348.476	339.659
IGFN1	-2.96182	0.0139104	9.58347	0	48.7511	42.6926	250.678	163.467
SPC24	1.00077	0.0140958	802.398	1127.29	669.908	230.54	469.88	598.074
LOC102172100	1.08515	0.0141395	1142.18	1088.38	385.806	408.781	315.876	508.02
DUOX2	-2.65603	0.0142003	21.7806	0	22.6945	131.28	78.6881	72.4345
LOC102187127	-1.7624	0.014537	40.0763	188.836	208.453	131.28	796.998	555.005
CHRDL2	-1.50276	0.0146327	605.501	548.197	1045.63	4558.5	1001.59	673.445
LOC102172431	-1.562	0.0146816	47.0461	46.9229	176.513	163.299	300.139	336.723
LOC102191297	1.28265	0.0147818	257.011	136.191	158.861	113.135	56.2058	57.7518
LRAT	2.49995	0.0148594	73.1829	84.6901	661.503	116.337	16.8617	11.7461
LOC108635363	-2.09774	0.0150948	79.2814	44.634	349.663	1571.09	187.727	270.161
OTOR	6.68154	0.0151984	24.3943	0	35.3026	0	0	0
ANK1	-1.47238	0.0151903	108.903	33.1894	189.961	323.396	242.809	357.278
MB	-1.40496	0.0153119	108.903	168.236	84.0537	162.232	578.919	214.367
TEX13B	-5.99229	0.0153898	0	0	0	7.4712	8.99292	16.6404
SMPDL3B	-1.59112	0.0153873	106.289	20.6003	144.572	266.829	220.327	332.807
SLC26A1	1.29334	0.0155674	410.347	125.891	242.915	84.3178	96.6739	137.038
KRT9	2.999	0.0155893	164.661	283.826	22.6945	0	15.7376	43.0692
LOC102179658	-1.89396	0.0157319	84.5088	90.4124	101.705	100.328	102.294	825.166
LOC102185323	1.49753	0.0160567	595.046	819.434	4045.5	865.592	594.657	473.761
SCX	1.539	0.0161399	258.754	386.828	85.7348	127.01	69.6951	54.8153
LOC102168354	-1.00478	0.0162193	64.4706	81.2567	100.024	166.501	149.507	177.171
ANOS1	-2.67276	0.016362	13.9396	0	18.4918	76.8466	82.0604	49.9211
ACADSB	1.30726	0.0164296	2704.28	1991.36	1953.41	1845.39	505.852	335.744
DMRTA1	2.2604	0.0165156	125.456	28.6115	106.748	9.60583	38.2199	6.85191
LOC102184901	-9.36132	0.0165897	0	0	0	0	125.901	216.325
LOC102186205	-3.60837	0.0167609	0	0	15.1297	46.9618	67.4469	72.4345
IL17B	-1.28351	0.017016	392.922	778.234	825.407	3167.79	921.775	770.351
HES6	2.26141	0.0169751	7130.97	7216.97	651.416	1542.27	676.717	909.347
LOC102172305	-1.15569	0.0169994	211.708	75.5344	100.024	311.656	252.926	299.526
LOC102177263	-1.14044	0.017048	1176.15	2151.59	5533.25	7313.24	5052.9	7169.06
SLC2A3	-1.2706	0.0170995	121.971	52.6452	217.699	311.656	331.614	305.399
LOC108635918	2.34219	0.0171652	19.1669	57.2231	36.9836	4.26926	11.2412	6.85191
RFX6	1.37988	0.0172157	388.566	273.526	97.5023	103.529	69.6951	118.44
C23H6orf52	-1.04568	0.0172386	432.999	527.597	166.426	714.033	936.388	674.424
LOC108638596	5.83385	0.0173297	13.0684	12.5891	7.56483	0	0	0
SDCBP2	-1.54313	0.0173724	99.3196	111.013	606.027	550.734	915.03	915.22
AJAP1	-4.3104	0.0174184	0	0	3.36215	7.4712	21.3582	40.1326
KISS1	1.27428	0.0174613	304.057	376.528	159.702	182.511	69.6951	94.9479
CCDC39	1.45015	0.0175207	370.27	335.327	160.543	179.309	96.6739	41.1115
LOC102171344	-1.13938	0.0175204	177.73	325.027	183.237	819.697	385.572	304.421
CXCR3	-1.79921	0.0176235	62.7282	14.878	200.048	352.214	261.919	354.342
LOC106503672	1.41416	0.0176163	460.878	251.781	225.264	80.0486	56.2058	215.346
KIF14	1.18393	0.0176619	1376.54	667.221	561.479	171.838	446.274	528.576
LOC102170541	-1.21971	0.0177533	39.2051	66.3787	93.2996	183.578	142.763	137.038
LOC102176514	-2.06107	0.017763	97.5772	74.39	56.316	800.486	94.4257	57.7518
CNTD2	1.02777	0.0178385	128.941	192.269	144.572	87.5198	74.1916	66.5614
LOC102189740	1.60328	0.0181974	1285.06	721.011	340.417	508.042	67.4469	196.748
LOC102188201	-2.10314	0.0182469	20.0382	8.01123	5.04322	38.4233	48.337	55.7941
TMEM132B	-1.49923	0.0183429	124.585	62.9454	270.653	167.568	574.423	555.005
LRRC4	-1.32839	0.0185607	47.0461	48.0674	113.472	117.405	206.837	200.663
LOC102183093	1.41579	0.0186057	261.367	400.561	99.1834	57.635	123.653	103.758
LIF	1.3443	0.0186193	885.164	622.587	181.556	229.473	136.018	299.526
LOC108635380	-2.66763	0.018508	13.0684	0	36.9836	157.963	65.1987	96.9056
BAIAP2L2	-1.28827	0.0188314	575.008	232.326	1088.5	758.86	2260.6	1613.14
SMYD1	-1.07248	0.018952	182.086	187.692	284.942	226.271	622.76	528.576
ATP2B3	-1.09204	0.0191047	128.07	200.281	168.107	557.138	213.582	286.801
LOC102189356	-1.20662	0.0192208	5690.84	8253.85	29047.3	34298.1	24090.9	40836.4
CACNG4	-1.05938	0.0192815	118.487	101.857	242.075	377.829	265.291	322.04
SRGN	-1.16794	0.019264	808.497	1496.96	3637	5813.66	2692.26	4847.24
LOC108637871	1.06153	0.0192977	158.563	271.237	163.905	94.991	116.908	72.4345
AVPR2	-1.55022	0.0193824	47.9174	25.1781	17.6513	99.2602	102.294	64.6037
CXCR6	-1.6455	0.0194675	161.177	92.7014	843.899	1778.15	660.98	997.443
SLCO4A1	-1.64624	0.0194563	60.1145	20.6003	150.456	150.491	268.664	306.378
SYNGAP1	-1.03126	0.0195451	276.178	141.913	107.589	339.406	397.937	337.701
LOC102169635	1.38118	0.0196785	111.517	200.281	167.267	28.8175	94.4257	60.6884
LOC102185617	2.28871	0.0198966	47.0461	140.769	834.653	153.693	29.227	26.4288
ANXA9	2.07071	0.0199343	56.6296	37.7672	31.9404	5.33657	8.99292	15.6615
FREM1	1.06709	0.0199461	224.776	212.87	189.961	132.347	57.3299	109.631
MYOM2	-3.90783	0.0200105	0	45.7784	80.6915	214.53	971.236	712.599
ANGPTL5	2.28214	0.0208959	3335.05	5928.31	400.096	418.387	1001.59	566.751
TMIGD2	-1.30367	0.0204781	33.9778	45.7784	79.0105	124.876	100.046	167.382
LOC102175315	1.09095	0.0204418	1554.26	1491.23	590.057	881.602	330.49	494.316
CRLF1	1.21634	0.0206855	543.644	1266.92	322.766	436.532	261.919	219.261
CEACAM20	-1.27155	0.0205637	42.69	44.634	43.7079	148.357	71.9434	95.9268
HOXD12	4.04892	0.020718	174.245	59.512	0	4.26926	0	9.78845
NAIP	-1.08668	0.02091	297.088	378.817	906.939	1611.64	934.14	817.335
CHRND	2.21905	0.020895	191.669	85.8346	71.4456	57.635	13.4894	3.91538
BARX1	1.31014	0.0206248	279.663	561.93	130.283	129.145	160.748	101.8
HDAC10	1.05571	0.0208523	5946.98	3762.99	1292.75	1963.86	1544.53	1784.43
RASAL3	-1.02675	0.020434	459.135	334.183	975.023	1591.37	817.232	1196.15
CD164L2	1.53821	0.0209601	360.687	306.716	94.1401	58.7023	49.4611	153.679
LOC102184749	-6.66652	0.0211765	0	0	0	41.6253	11.2412	0
LOC102187233	-1.35708	0.0215413	233.488	169.38	324.447	162.232	730.675	971.014
LOC108633178	-1.70031	0.0216595	46.1749	17.1669	147.935	256.155	156.252	276.034
LOC102180967	1.7752	0.0217632	29.6216	106.435	88.2564	18.1443	16.8617	30.3442
SLC14A2	-5.88596	0.0218343	0	0	0	4.26926	15.7376	10.7673
LOC102181164	-4.63072	0.0219695	0	0	1.68107	22.4136	13.4894	7.83076
LOC106503490	1.11595	0.0219651	118.487	189.981	116.835	51.2311	66.3228	78.3076
MYCBPAP	1.0875	0.0221005	571.523	984.237	291.666	223.069	377.703	268.203
PAK5	6.60529	0.0222906	0	49.2118	7.56483	0	0	0
GALNT5	1.04724	0.0223446	5079.24	3381.88	2214.81	2953.26	890.299	1322.42
LOC108637394	1.62858	0.022389	47.9174	67.5232	46.2295	19.2117	12.3653	20.5557
LOC102182573	-1.81168	0.022403	38.3339	35.4783	342.939	686.283	420.419	358.257
MGAT5B	-1.48384	0.0225732	67.0843	24.0337	24.3756	129.145	89.9292	104.736
LOC102175925	2.80883	0.0231961	104.547	68.6677	74.8078	30.9521	4.49646	0
CBY3	-5.88552	0.0229918	0	0	0	4.26926	7.86881	18.598
LOC102187998	-1.18048	0.0230504	1496.76	2397.65	8125.47	9573.81	7051.58	10619.5
NKG7	-1.09962	0.0227178	398.15	751.911	1776.05	2033.23	1658.07	2580.23
LOC102169471	-1.57179	0.022735	63.5994	16.0225	82.3726	109.933	231.568	141.932
LOC102170538	-8.87375	0.0231645	0	0	0	0	101.17	142.911
LOC102169897	-1.21174	0.0229408	480.916	111.013	491.714	1060.91	564.306	886.833
LOC108635046	3.80209	0.0231505	101.933	36.6228	10.0864	10.6731	0	0
CRYBA2	6.51956	0.0230603	11.3259	0	42.0268	0	0	0
LOC102177258	-6.62229	0.0229682	0	0	0	0	10.117	41.1115
SLC13A1	1.04084	0.0231908	3237.47	1990.22	1358.31	1769.61	571.051	860.404
FRMPD2	1.34732	0.0232731	238.716	67.5232	196.686	57.635	78.6881	61.6672
C1QB	-1.0771	0.0233658	3397.78	6980.07	17126.8	17497.5	17789.1	22743.5
EMB	-1.15976	0.0236156	663.002	506.996	1902.14	3560.56	1633.34	1671.87
PRKCG	1.64501	0.0236816	83.6376	129.324	34.462	21.3463	29.227	28.3865
LOC102185492	4.1669	0.0236809	22.6518	27.4671	9.24591	0	3.37235	0
LOC102182115	-1.83089	0.0239408	55.7584	44.634	52.1133	44.8272	86.5569	411.115
TGM3	-1.21335	0.023961	3005.73	2161.89	8929.86	4792.24	12309.1	15589.1
PLIN4	-1.10326	0.0239666	1933.25	609.998	747.237	1249.82	3330.75	2490.18
CCL22	-4.00071	0.0240688	5.22735	0	0	11.7405	14.6135	58.7307
PRF1	-1.41571	0.0240444	71.4404	122.457	390.85	743.918	310.256	507.041
LOC102171786	-1.30817	0.0239295	452.166	464.651	2200.53	3760.15	1770.48	2190.65
CCR4	-1.28903	0.0241377	71.4404	38.9117	139.529	213.463	154.004	244.711
CLDN8	-1.17457	0.0243099	2320.94	470.374	1271.73	3367.38	1660.32	4145.41
ALOX12B	1.71205	0.0249338	40.9476	116.735	67.243	12.8078	21.3582	34.2596
LGR5	1.33353	0.0250436	844.217	417.728	234.51	81.1159	216.954	295.611
NEUROG3	3.58112	0.0250489	257.883	57.2231	0	1.06731	5.62058	19.5769
FCGBP	-1.00599	0.02519	124858	82780	167146	91779.4	332018	328890
LOC102180681	-3.72906	0.0252373	0	0	9.24591	11.7405	70.8193	42.0903
LOC100860813	-1.97911	0.0253243	1191.84	2435.41	11195.1	18081.4	15637.6	24719.7
LOC102185698	-1.06336	0.0253488	1442.75	2351.87	6643.6	7690	6123.06	8002.05
SCNN1A	-1.25162	0.0255269	585.463	251.781	1486.91	1069.45	2267.34	2199.46
POPDC3	1.05852	0.0256997	195.154	263.226	134.486	67.2408	120.28	96.9056
LOC102169204	-6.51343	0.025757	0	0	0	0	26.9788	20.5557
LOC106502300	1.13759	0.0259699	2601.48	993.392	595.941	764.197	426.04	714.556
CD96	-1.27461	0.0261014	350.232	234.615	1136.41	2155.97	861.072	1149.16
ELAVL2	1.5203	0.0262988	438.226	312.438	77.3294	58.7023	73.0675	156.615
CAPN13	-1.07193	0.0263988	262.239	172.814	413.544	298.848	831.845	654.847
KRT7	1.7944	0.0263582	111.517	96.1347	91.6185	23.4809	6.74469	55.7941
CST7	-1.27583	0.0265914	62.7282	177.391	311.839	580.619	291.146	464.951
KREMEN2	1.15111	0.0267794	369.399	246.059	117.675	121.674	121.404	87.1172
DIAPH3	1.08857	0.026843	494.856	336.472	224.423	227.338	88.8051	180.107
LOC108636084	-6.09713	0.0272915	0	0	0	3.20194	31.4752	0.978845
TIMD4	-1.03399	0.0274736	215.193	376.528	768.251	666.004	1002.71	1116.86
TNR	-3.79706	0.0275503	0	0	5.88376	41.6253	30.3511	11.7461
GSC	-6.53149	0.0275174	0	0	0	0	39.344	8.8096
MSX2	1.49122	0.0274748	60.9857	127.035	74.8078	30.9521	44.9646	17.6192
PIGB	1.19707	0.0275153	1755.52	6286.52	1050.67	1448.35	1244.4	1272.5
ADRA1A	1.31473	0.0280702	108.903	346.772	152.137	51.2311	82.0604	110.609
LPO	2.23735	0.0281749	25.2655	83.5457	29.4188	7.4712	17.9858	3.91538
LOC108635091	-5.8669	0.0281486	0	0	0	20.279	2.24823	7.83076
CASS4	-1.28451	0.0282197	61.857	33.1894	91.6185	100.328	146.135	209.473
SCRG1	-1.05804	0.0281719	286.633	640.898	253.842	456.81	1205.05	795.801
ASCL1	1.76693	0.0282157	135.911	133.902	22.6945	32.0194	22.4823	31.323
RPA4	-4.24778	0.0284393	2.61367	0	0	6.40389	19.11	25.45
LOC108635837	-6.48631	0.0284642	0	0	0	0	12.3653	34.2596
CTNNA3	-1.86149	0.0283606	19.1669	44.634	125.24	54.433	417.047	216.325
LOC106503127	3.06777	0.0285804	126.328	68.6677	5.04322	0	10.117	13.7038
LOC108636386	-6.4766	0.0285517	0	0	0	16.0097	30.3511	0
CCDC116	-5.71751	0.0287337	0	0	0	7.4712	10.117	9.78845
LOC102189835	-1.06836	0.0287832	51.4023	54.9341	49.5917	136.616	101.17	89.0748
FAM124B	-2.42415	0.0295469	18.2957	0	26.8972	88.5871	60.7022	94.9479
CD40LG	-1.62645	0.0295356	24.3943	88.1235	282.42	306.319	300.139	613.736
LOC102182099	1.42294	0.0297192	104.547	132.757	46.2295	26.6829	42.7164	36.2172
LOC106503306	2.42768	0.0297217	32.2353	73.2455	13.4486	2.13463	10.117	9.78845
TNFSF14	-1.11109	0.0297988	60.1145	116.735	204.25	261.492	251.802	310.294
LOC102169830	1.37394	0.0299325	167.275	449.773	180.715	39.4906	119.156	148.784
IRS4	3.07961	0.0300112	95.8347	201.425	0	9.60583	7.86881	17.6192
TPD52L1	1.22058	0.0301957	3739.3	2822.24	759.845	1756.8	535.079	849.637
NEUROD1	1.12002	0.0302567	376.369	295.271	112.632	123.808	113.536	123.334
GZMM	-1.75415	0.030322	9.58347	52.6452	152.978	302.05	195.596	229.05
LOC108636632	-3.8257	0.0304667	1.74245	0	0.840537	9.60583	14.6135	13.7038
LOC108633544	1.80006	0.0304633	209.094	81.2567	30.2593	28.8175	19.11	44.048
SOX9	1.02763	0.0306464	9867.49	7834.98	2283.74	4111.29	2059.38	3632.49
RIPPLY1	2.25326	0.0307391	255.269	334.183	31.0999	106.731	6.74469	16.6404
C3H1orf94	-3.74694	0.0310961	5.22735	0	0	30.9521	17.9858	22.5134
LOC102183000	-2.56449	0.0312401	9.58347	0	14.2891	52.2984	33.7235	56.773
LOC102178869	-1.52478	0.0317803	148.979	73.2455	831.291	964.852	796.998	1271.52
LOC106503977	-1.52244	0.0319659	66.2131	20.6003	190.802	294.579	240.561	264.288
B3GNT4	1.17461	0.0320194	80.1527	121.313	203.41	54.433	66.3228	58.7307
LOC102186937	1.06335	0.0320092	162.048	131.613	106.748	50.1638	55.0816	86.1383
LOC108638495	-1.56605	0.0325101	72.3116	60.6564	89.9375	86.4525	91.0533	482.57
LOC108637372	1.47636	0.0326229	70.5692	46.9229	58.8376	17.077	16.8617	29.3653
FGG	1.21155	0.032511	69.698	137.335	91.6185	34.1541	50.5852	44.048
WDPCP	1.08317	0.0325082	274.436	333.038	115.994	133.414	92.1775	115.504
RNF32	2.54725	0.0324575	52.2735	105.29	36.9836	0	14.6135	18.598
LOC102182589	-3.67911	0.0324493	6.9698	0	7.56483	0	89.9292	97.8845
CA7	-2.22855	0.0327788	1421.84	668.365	5724.9	2555.15	16136.7	17936.3
LOC108636955	1.30602	0.032974	179.472	139.624	61.3592	36.2887	52.8334	64.6037
SPEF2	1.53028	0.0329683	119.358	180.825	50.4322	26.6829	66.3228	28.3865
IGSF9B	-2.81162	0.0336928	9.58347	0	4.20268	21.3463	25.8547	50.8999
MYO1F	-1.0528	0.033987	648.191	520.73	1925.67	2989.55	1426.5	2005.65
LOC100861279	1.05025	0.0343417	253.526	645.476	484.149	188.915	343.979	135.081
LOC102172331	3.63456	0.0345631	277.921	65.2343	0	0	8.99292	18.598
CFP	1.68686	0.0347454	17185.8	24698.6	3396.61	8125.46	3289.16	2649.73
EDN1	-1.19357	0.0348103	386.824	297.56	1576.01	1219.94	1918.86	2033.06
TMEM266	1.06613	0.0358851	157.692	231.181	153.818	48.0291	118.032	92.9902
LOC102188418	2.44111	0.036087	112.388	32.0449	5.88376	11.7405	10.117	5.87307
CD8A	-1.97221	0.0364047	294.474	415.439	2498.08	5704.79	2722.61	4161.07
LOC102173111	1.39546	0.0365633	72.3116	127.035	50.4322	32.0194	22.4823	40.1326
CLIC6	-5.61023	0.0365249	0	0	0	7.4712	10.117	7.83076
ITGB2	-1.05405	0.0366696	652.547	791.967	2757.8	3563.76	2180.78	2982.54
MNX1	1.12692	0.0367856	914.786	450.918	247.118	340.473	140.514	257.436
CFAP45	-1.01052	0.0369604	197.768	255.215	123.559	197.453	528.334	434.607
GPR141	-5.63408	0.0369515	0	0	0	7.4712	13.4894	4.89422
LOC108635823	-1.17757	0.0372215	157.692	168.236	700.167	775.937	644.118	902.495
LOC102173047	-1.00062	0.037686	56.6296	42.3451	56.316	113.135	102.294	95.9268
LOC108635172	-3.68573	0.0376619	10.4547	0	0	13.8751	11.2412	110.609
LOC108633551	1.05549	0.0376731	172.502	171.669	113.472	106.731	59.5781	53.8364
LOC102191088	1.0274	0.0378325	185.571	377.672	147.094	111.001	138.266	98.8633
SFTPB	3.42446	0.0380585	55.7584	13.7335	134.486	0	19.11	0
INPP5J	1.19246	0.0383307	588.948	207.147	139.529	150.491	133.77	125.292
CCR8	-2.46305	0.0384915	8.71225	0	36.9836	100.328	57.3299	95.9268
LOC102186642	5.32475	0.0384758	802.398	624.876	26.8972	36.2887	0	0
RGS8	-1.32749	0.0388644	47.0461	66.3787	146.253	91.789	293.394	267.225
HOXD10	2.48554	0.039184	4025.93	4821.61	113.472	352.214	649.739	598.074
RBP5	1.45099	0.03934	258.754	242.626	86.5753	23.4809	119.156	72.4345
LOC108638623	1.41215	0.0393372	199.51	202.57	52.9538	30.9521	75.3157	64.6037
XCR1	-1.30454	0.0398502	62.7282	107.579	186.599	469.618	106.791	305.399
SLC18A1	1.07561	0.0399203	175.116	286.115	139.529	130.212	98.9221	55.7941
LOC108635189	-6.34049	0.0398384	0	0	0	36.2887	0	5.87307
SGTB	-2.63982	0.0396138	11.3259	0	12.6081	17.077	40.4682	92.9902
LOC106502825	1.84868	0.0399063	85.38	136.191	23.535	8.53851	35.9717	23.4923
SLC13A4	2.79086	0.0396573	25.2655	19.4558	56.316	10.6731	0	3.91538
CP	1.8082	0.0398787	39.2051	65.2343	418.587	68.3081	37.0958	44.048
LOC108634220	-1.35667	0.0401796	46.1749	30.9005	134.486	226.271	119.156	197.727
THEMIS	-1.43639	0.0402749	33.1065	82.4012	271.493	462.147	233.816	352.384
LOC102175598	1.09409	0.0403795	1653.58	1372.21	1240.63	1323.47	247.305	427.755
LOC108635280	-6.2732	0.0405244	0	0	0	12.8078	0	27.4076
LOC102179822	-3.33499	0.0406065	0	0	16.8107	109.933	28.1029	33.2807
DMRT1	-2.04709	0.0404773	15.682	10.3002	17.6513	119.539	50.5852	10.7673
LRRTM4	3.18445	0.0412448	5.22735	37.7672	23.535	0	3.37235	3.91538
LOC102179160	6.99586	0.0411731	0	74.39	0	0	0	0
SLC6A17	-2.28298	0.0416803	581.107	533.319	79.851	2709.91	2832.77	269.182
PHOSPHO1	-1.34274	0.0417126	34.849	104.146	185.759	409.849	266.415	147.806
LOC106503728	1.79293	0.0418005	76.6678	140.769	17.6513	29.8848	20.2341	17.6192
LOC108637762	-3.63611	0.0418898	0	0	5.88376	23.4809	10.117	41.1115
TMEM26	-1.17672	0.0420871	97.5772	40.0561	183.237	268.963	212.458	245.69
BATF2	-1.23978	0.0426806	115.002	199.136	558.117	1136.69	387.82	536.407
LOC108636535	-5.56821	0.0425649	0	0	0	5.33657	13.4894	5.87307
RFLNA	-1.09176	0.042646	527.091	465.796	1295.27	583.821	2220.13	2074.17
FER1L5	1.06698	0.0426423	121.971	88.1235	120.197	71.5101	47.2128	39.1538
LOC106503943	-2.01471	0.0425136	9.58347	8.01123	83.2132	254.021	84.3086	70.4768
KCTD16	3.49263	0.0428769	45.3037	128.18	6.7243	16.0097	0	0
LOC108636725	1.11775	0.0428428	115.873	228.892	89.0969	77.9139	62.9505	58.7307
BCR	-1.0101	0.0429988	933.953	194.558	699.327	1009.68	1162.34	1511.34
FOSB	1.22335	0.0434793	236.102	319.305	408.501	256.155	107.915	48.9422
DUOXA1	-3.97375	0.0437552	2.61367	0	0	14.9424	13.4894	13.7038
LOC106503415	-2.43164	0.043887	9.58347	0	28.5783	40.5579	102.294	64.6037
THEG	3.54912	0.0440607	14.8108	51.5008	15.1297	0	0	6.85191
LOC106503297	-1.13067	0.0441128	97.5772	33.1894	59.6781	120.607	136.018	161.509
ARHGAP33	1.0186	0.0443038	907.816	397.128	246.277	193.184	279.905	292.675
LOC102184183	1.97817	0.0444473	26.1367	58.3675	46.2295	3.20194	20.2341	9.78845
PSCA	1.18223	0.0445311	304.057	104.146	139.529	56.5677	114.66	70.4768
FAM64A	1.34809	0.0444484	373.755	216.303	79.0105	48.0291	77.564	137.038
SLC16A11	1.00852	0.0449573	782.36	803.412	205.091	265.761	322.621	301.484
CXCL13	3.62571	0.0450238	571.523	824.012	761.526	159.03	15.7376	0
AGER	1.12085	0.0449259	265.724	279.249	104.227	136.616	101.17	60.6884
PDCD1	-1.08413	0.0458909	166.404	203.714	737.991	825.034	831.845	694.001
RGS17	-1.08664	0.0458951	114.13	37.7672	76.4889	138.751	159.624	187.938
DOC2A	4.98656	0.04559	0	52.6452	10.927	0	0	1.95769
SLC6A19	2.45494	0.0454551	40.0763	43.4895	41.1863	0	8.99292	13.7038
LOC106503655	2.03669	0.0457873	30.4929	52.6452	36.9836	18.1443	2.24823	8.8096
LOC106502172	-1.2332	0.0456949	114.13	27.4671	100.864	133.414	201.217	236.88
TRPM2	-1.09311	0.0464207	288.375	208.292	915.345	1182.58	612.643	1218.66
LOC102183317	-2.19238	0.0465939	28.7504	0	36.9836	118.472	86.5569	96.9056
MUC5AC	1.64417	0.0471194	615.956	786.245	32.7809	225.203	104.543	129.207
AMH	1.65218	0.0472592	33.9778	54.9341	26.8972	10.6731	12.3653	13.7038
GRK1	1.11382	0.0474101	257.011	140.769	93.2996	61.9042	64.0746	100.821
LOC102177798	6.13081	0.0474739	30.4929	10.3002	0	0	0	0
LOC102180215	1.00393	0.0474775	250.913	336.472	139.529	86.4525	173.114	102.779
SNX31	2.7118	0.0475034	47.9174	52.6452	15.1297	4.26926	13.4894	0
CFAP44	1.03889	0.0476591	181.215	440.618	173.151	102.462	176.486	107.673
SLC1A7	1.05691	0.047723	411.218	1723.56	849.783	750.322	352.972	330.849
44995	1.19479	0.0487591	260.496	188.836	82.3726	116.337	64.0746	51.8788
LOC102184245	-1.78062	0.0489947	81.0239	62.9454	124.399	733.245	25.8547	163.467
FABP6	1.9864	0.049042	100.191	65.2343	494.236	134.482	21.3582	10.7673
CAMK2B	-1.01957	0.0489175	207.351	105.29	437.079	637.187	445.15	439.501
LOC108635341	4.59312	0.0487912	50.531	29.756	0	0	3.37235	0
PITX2	2.35972	0.0486061	1089.03	2314.1	131.964	48.0291	397.937	242.753
ZNF831	-1.65999	0.0496095	47.9174	9.15569	177.353	324.464	189.975	228.071
LOC102181771	-1.19012	0.0496509	332.808	403.995	2069.4	1523.06	2135.82	2745.66
UNC79	-1.5772	0.0497218	7.84102	18.3114	27.7377	42.6926	50.5852	67.5403
LOC108636401	-6.18059	0.0498931	0	0	0	8.53851	29.227	0
