# Supplementary material for: Multi-level regulation of hindgut homeostasis by volatile fatty acid administration in dairy goats: linking microbial metabolism to epithelial inflammation and barrier function
Source: mSystems. 2025 Jun 13;10(7):e00116-25. doi: 10.1128/msystems.00116-25 (PMC12282142; doi:10.1128/msystems.00116-25)
Supplement: Table S3 — DEGs expressed separately and co-expressed in colonic epithelium. [file msystems.00116-25-s0003.xlsx]

## Sheet: sum
Table S3 List of DEGs expressed separately and co-expressed of three comparisons in colonic epithelium
Group name	Gene Number
SA	494
SP	964
SB	383
SA&SP	784
SA&SB	52
SB&SP	125
SA&SB&SP	136

## Sheet: SA
AATK
ABCA2
ACOD1
ACOT12
ACTA2
ACTG2
ACTN1
ADAMTSL5
ADARB1
ADD2
ADGRA1
ADGRB2
ADGRG2
ADIPOQ
AHDC1
AIF1L
ANKAR
ANKRD63
AOC2
AP3M2
APOD
AQP5
ARC
ARHGAP23
ARHGEF10
ARHGEF15
ARHGEF17
ASPHD1
ATN1
ATP2A1
ATP2B4
AURKC
B4GALT6
BAIAP3
BCL9L
BEAN1
BFSP2
BSN
BST2
C10H15orf52
C14H8orf46
C14H8orf89
C15H11orf70
C16H1orf186
C1H3orf52
C1S
C26H10orf131
C3H1orf141
C3H1orf162
C5
C6H4orf22
CAMKK2
CCDC78
CD36
CD3G
CD53
CD72
CD80
CDCA7L
CDH15
CDH26
CDKN2B
CDON
CEMIP
CFAP61
CFAP73
CLDN4
CLEC12A
CLEC9A
CLGN
CLIC4
CMYA5
CNIH3
CNN1
COL27A1
COL5A1
COLQ
COMP
CPA6
CPB1
CREG2
CRHR1
CRISPLD2
CRYAB
CSDC2
CSGALNACT1
CSRNP3
CSRP1
CUBN
CXHXorf36
DAB2IP
DAO
DCHS2
DDR2
DDX58
DEPTOR
DISP2
DKK1
DLGAP2
DNAH12
DPYSL2
DRD1
DSG2
DUSP27
EHD2
EID2
EIF2AK2
EPHA10
EPHB1
ERICH4
ETNPPL
EYA2
FAM131C
FAM132A
FAM162B
FAM222A
FAM46B
FCRL5
FGFR1
FHL1
FHL3
FLNC
FLT3
FN3K
FOLH1B
GABRA4
GAL3ST2
GALNT15
GALR1
GAPT
GCA
GCSAM
GDA
GDF6
GFPT2
GFRA3
GJA5
GJB1
GKN2
GML
GNB3
GNG7
GNRH1
GPC5
GPR17
GPR88
GPRC5A
GRHL1
GZMA
GZMK
HCLS1
HK2
HLF
HOXA7
HSBP1L1
HSPB1
HTR2B
ICOS
IDO1
IER3
IFIT3
IGF1
IL12RB1
IL12RB2
IL18R1
IL21R
IL22RA2
IL2RB
INSL5
IRF7
ISG20
ITGAX
ITGB6
ITGB8
JAM3
JMY
KANK2
KCNC4
KCNE5
KCNK4
KCNRG
KIAA1644
KIAA2012
KIF19
KIFC3
KLHL41
KLRG1
KY
L3HYPDH
LAG3
LEAP2
LGALS15
LIME1
LIPC
LOC102168362
LOC102168445
LOC102168680
LOC102168687
LOC102168946
LOC102169285
LOC102169764
LOC102170088
LOC102170172
LOC102170691
LOC102170746
LOC102171180
LOC102171205
LOC102171474
LOC102172074
LOC102172138
LOC102172465
LOC102173345
LOC102173519
LOC102173595
LOC102173761
LOC102173932
LOC102173955
LOC102174023
LOC102174261
LOC102174264
LOC102174387
LOC102174532
LOC102174895
LOC102175177
LOC102175547
LOC102175759
LOC102175896
LOC102176648
LOC102176691
LOC102176838
LOC102177217
LOC102177285
LOC102177641
LOC102177855
LOC102178109
LOC102178379
LOC102179054
LOC102179277
LOC102179328
LOC102179465
LOC102179713
LOC102179935
LOC102179985
LOC102180115
LOC102180330
LOC102180391
LOC102180547
LOC102181069
LOC102181111
LOC102181641
LOC102181854
LOC102181912
LOC102182149
LOC102183131
LOC102183851
LOC102184095
LOC102184229
LOC102184551
LOC102185401
LOC102186409
LOC102186545
LOC102186893
LOC102186942
LOC102187124
LOC102187310
LOC102187356
LOC102187872
LOC102188345
LOC102188814
LOC102189946
LOC102190186
LOC102190425
LOC102190602
LOC102190616
LOC102190840
LOC102190983
LOC102191011
LOC106502140
LOC106502146
LOC106502342
LOC106502364
LOC106502546
LOC106502659
LOC106502986
LOC106502993
LOC106503288
LOC106503330
LOC106503414
LOC106503502
LOC106503901
LOC106503997
LOC108633177
LOC108633505
LOC108633919
LOC108634081
LOC108634206
LOC108634243
LOC108634347
LOC108634524
LOC108634590
LOC108634955
LOC108635116
LOC108635204
LOC108635261
LOC108635274
LOC108635409
LOC108635518
LOC108635630
LOC108635638
LOC108635821
LOC108635838
LOC108635840
LOC108635851
LOC108635897
LOC108635902
LOC108636025
LOC108636137
LOC108636338
LOC108636404
LOC108636449
LOC108636545
LOC108636648
LOC108636920
LOC108637086
LOC108637280
LOC108637364
LOC108637764
LOC108637792
LOC108637851
LOC108637854
LOC108638089
LOC108638244
LOC108638251
LOC108638259
LOC108638314
LOC108638404
LOC108638467
LOC108638507
LOC108638520
LPXN
LRRC58
LSMEM2
LURAP1
LYPD3
LYPD6B
MC5R
MCAM
MEFV
MICAL3
MILR1
MMP13
MMP3
MN1
MOV10L1
MRAP2
MSI1
MSMP
MTSS1L
MUC6
MX1
MX2
MYADM
MYOM1
MYOZ2
MYRFL
NAALADL2
NAB2
NAP1L5
NDN
NETO1
NEU4
NFIC
NIPAL4
NKAPL
NMUR2
NOX4
NPAS4
NPR1
NTSR1
NUGGC
OPRD1
PATL2
PCOLCE2
PDIA2
PKNOX2
PLA1A
PLAC8
PLCB1
PLEKHG2
PLS1
PLXNA4
PNMA1
PPP1R3F
PRG4
PRKAG3
PRR36
PRRT1
PRSS27
PRSS38
PSTPIP1
PTP4A3
PTPRN
RAB15
RASD2
RASGRF2
RBM20
RBPMS
RGS11
RHOH
RMI2
RRAD
RSAD2
RTP4
SAMD9
SCGN
SCRT1
SDK2
SDS
SELL
SEMA5B
SFRP4
SGCG
SGK1
SH2D1A
SHC2
SLC12A8
SLC13A3
SLC25A23
SLC25A31
SLC26A7
SLC29A4
SLC34A3
SLC36A2
SLC45A1
SLC5A8
SLC6A1
SLC6A20
SNCG
SOGA1
SOX2
SP110
SPATC1L
SRF
SSTR5
ST3GAL5
ST8SIA2
STC2
SULT1B1
SYT2
SYT3
SYT6
TACSTD2
TAP1
TCF7L1
TCTEX1D4
TEX15
TEX28
TFAP2E
TGFB2
TIFAB
TLR10
TLR7
TMEM132A
TMEM178B
TMEM200B
TMEM252
TMEM37
TMEM91
TMIE
TMPRSS13
TMSB15B
TNFRSF9
TNNI2
TRIM63
TSPAN2
TUB
UBAP1L
USH2A
UTS2R
VGF
VGLL3
WASF3
WDR66
WFDC1
WHRN
WNK2
XAF1
ZBTB47
ZFHX2
ZFPM2
ZNF470
ZNF532
ZNF619
ZYG11B

## Sheet: SP
AASS
ABAT
ABI2
ACACB
ACADL
ACPP
ACSS3
ACTL6B
ADAM23
ADAMTS12
ADAMTS15
ADAMTS18
ADAMTS20
ADCY5
ADGRD1
ADGRL3
ADM2
ADORA2B
ADRB1
AGT
AKR1E2
ALCAM
ALDH1L1
ALDH6A1
ALDOC
ALPK2
AMER3
AMIGO2
ANGPTL1
ANGPTL2
ANGPTL3
ANKLE1
ANO1
ANO4
ANO6
APCDD1L
APOH
APOLD1
AQP3
ARHGAP8
ARHGEF26
ARHGEF4
ARPP21
ARSI
ARSK
ART5
ASB16
ASB2
ASF1B
ASIC1
ASPHD2
ATAD5
ATP6V1B1
ATP6V1G2
B4GALNT1
B4GALNT4
BCAT1
BCO1
BEND6
BHLHA15
BLM
BRI3BP
BRIP1
C13H20orf194
C13H20orf96
C15H11orf87
C19H17orf96
C1QTNF4
C1R
C27H8orf48
C5H22orf23
C7
CACNG7
CADM3
CALN1
CAMK1G
CAMK2A
CAPN11
CARMIL3
CASP6
CATSPERG
CBX2
CCDC151
CCDC175
CCDC184
CCDC42
CCDC74B
CCDC80
CCDC81
CCKAR
CCL28
CCNA2
CCNB1
CD101
CD209
CD244
CD248
CD27
CD79A
CDC20
CDC45
CDC6
CDCA2
CDCA4
CDH19
CDH8
CDKN3
CDO1
CDT1
CEBPA
CEBPE
CELF3
CEND1
CENPF
CENPK
CENPN
CENPP
CENPU
CENPV
CEP55
CEP78
CFB
CHAF1A
CHAT
CHD5
CHDH
CHN1
CHRNA7
CHRNB2
CHST8
CHTF18
CIDEC
CIT
CKMT2
CLDN10
CLEC4G
CLEC5A
CLIP3
CLSPN
CLVS1
CNBD2
CNKSR2
CNTN1
CNTN3
COL12A1
COL19A1
COL28A1
COL4A1
COL4A4
COL5A3
COL6A3
COL6A5
COL6A6
COL8A1
CPNE9
CRHBP
CRYBA1
CRYBB1
CRYM
CT55
CTNNA2
CTTNBP2
CTXN1
CTXN3
CUNH9orf172
CUX2
CX3CR1
CXHXorf58
CXXC4
DAB1
DBF4B
DCK
DCLRE1B
DDI1
DERL3
DGKI
DHCR7
DIRAS2
DIRAS3
DISC1
DMXL2
DNAJC12
DOCK4
DPEP1
DPF1
DPP10
DPYSL3
DSCAM
DTX4
DTYMK
DZANK1
DZIP1
E2F1
E2F2
E2F7
EAF2
EBP
ECT2L
EFCAB1
EFNB3
EGLN3
ELANE
EMILIN1
EML6
ENPP3
ENTPD2
EPHA5
EPHA7
EPHB2
ESPL1
ESRRG
ETV1
EZH2
FAM151A
FAM179A
FAM179B
FAM184A
FAM19A5
FAM213A
FAM221B
FAM3B
FAM72A
FBLN7
FBN2
FBXO15
FBXO32
FCER2
FCGRT
FCMR
FEN1
FETUB
FEZ1
FGF13
FGFBP1
FLRT1
FMOD
FN1
FOXD1
FOXE1
FOXI3
FOXM1
FOXP2
FST
FSTL4
FUT1
FXYD3
GABBR2
GABRG2
GAL
GAL3ST3
GALNT13
GALR2
GCK
GHR
GIMD1
GINS1
GINS2
GINS3
GINS4
GLT1D1
GLT8D2
GNG2
GNG4
GOT1L1
GPM6B
GPR1
GPR135
GPR143
GPR20
GPR22
GPR27
GPR31
GPR45
GPR63
GPR83
GPT2
GPX2
GPX3
GRIA2
GRID2IP
GRIP1
GRP
GSDMB
GSR
GTSE1
HAL
HELLS
HIPK4
HMCN2
HMGB3
HMGCLL1
HMGN5
HMMR
HOMER2
HOXA11
HOXC11
HOXC5
HOXC9
HRCT1
HS6ST2
HS6ST3
HSD17B13
IGFBP1
IGFBP2
IGLON5
IL1B
IL1R2
IL1RAPL2
IL23A
IL3RA
IMPG1
INCENP
IRX3
IRX6
ISL1
ISX
ITGA8
ITIH5
ITPR1
JPH3
KAZALD1
KCNA4
KCNAB1
KCNB1
KCNE1
KCNE2
KCNJ1
KCNK10
KCTD17
KCTD8
KIAA1257
KIAA1324L
KIAA1841
KIF15
KIF17
KIF18B
KIF21B
KIF24
KIFC1
KLHL1
KLK11
KLK7
KNSTRN
KRT14
KRT36
KRTAP11-1
LAMA5
LCN9
LEP
LGALS1
LGALS2
LGI1
LGI2
LHFPL3
LHFPL5
LIN7A
LIPG
LMNB2
LMNTD1
LOC100860961
LOC102168342
LOC102168346
LOC102168845
LOC102168966
LOC102168969
LOC102169177
LOC102169211
LOC102169696
LOC102169699
LOC102169753
LOC102169818
LOC102170006
LOC102170123
LOC102170210
LOC102170238
LOC102170310
LOC102170564
LOC102170588
LOC102171062
LOC102171242
LOC102171392
LOC102172184
LOC102172438
LOC102172689
LOC102172805
LOC102173174
LOC102173185
LOC102173309
LOC102173545
LOC102173760
LOC102173852
LOC102174020
LOC102174044
LOC102174291
LOC102174380
LOC102174664
LOC102174666
LOC102174962
LOC102175387
LOC102175508
LOC102175634
LOC102175708
LOC102175709
LOC102175889
LOC102176024
LOC102176145
LOC102176344
LOC102176354
LOC102176684
LOC102176740
LOC102176872
LOC102176878
LOC102176997
LOC102177239
LOC102177267
LOC102177275
LOC102177400
LOC102177821
LOC102177858
LOC102178119
LOC102178303
LOC102178404
LOC102178763
LOC102178816
LOC102179006
LOC102179062
LOC102179319
LOC102179365
LOC102179414
LOC102179419
LOC102179515
LOC102180084
LOC102180236
LOC102180465
LOC102180514
LOC102181083
LOC102181148
LOC102181343
LOC102181347
LOC102181422
LOC102181440
LOC102181467
LOC102181510
LOC102182181
LOC102182335
LOC102182933
LOC102183140
LOC102183346
LOC102183348
LOC102183358
LOC102184304
LOC102184601
LOC102184629
LOC102184713
LOC102185156
LOC102185494
LOC102185542
LOC102185549
LOC102185870
LOC102185883
LOC102186366
LOC102186466
LOC102186703
LOC102186846
LOC102186918
LOC102187240
LOC102187335
LOC102187435
LOC102187597
LOC102187632
LOC102187689
LOC102187875
LOC102188110
LOC102188361
LOC102188497
LOC102188569
LOC102188629
LOC102189064
LOC102189201
LOC102189305
LOC102189582
LOC102189713
LOC102189885
LOC102189916
LOC102189920
LOC102189982
LOC102190138
LOC102190217
LOC102190222
LOC102191489
LOC102191700
LOC106501899
LOC106501935
LOC106501936
LOC106501960
LOC106502031
LOC106502088
LOC106502191
LOC106502397
LOC106502531
LOC106502620
LOC106502663
LOC106502720
LOC106502740
LOC106502754
LOC106502759
LOC106502793
LOC106502879
LOC106502959
LOC106502965
LOC106502978
LOC106503064
LOC106503126
LOC106503135
LOC106503278
LOC106503317
LOC106503369
LOC106503466
LOC106503563
LOC106503629
LOC106503651
LOC106503874
LOC106503930
LOC106503960
LOC106503980
LOC106503990
LOC108633161
LOC108633190
LOC108633195
LOC108633333
LOC108633342
LOC108633787
LOC108633842
LOC108633848
LOC108634031
LOC108634074
LOC108634131
LOC108634151
LOC108634152
LOC108634225
LOC108634246
LOC108634305
LOC108634328
LOC108634476
LOC108634521
LOC108634613
LOC108634681
LOC108634694
LOC108634724
LOC108634875
LOC108634890
LOC108634907
LOC108634920
LOC108634954
LOC108635065
LOC108635115
LOC108635205
LOC108635387
LOC108635406
LOC108635434
LOC108635540
LOC108635621
LOC108635645
LOC108636030
LOC108636058
LOC108636063
LOC108636067
LOC108636068
LOC108636121
LOC108636207
LOC108636265
LOC108636339
LOC108636343
LOC108636378
LOC108636436
LOC108636587
LOC108636650
LOC108636752
LOC108636858
LOC108636921
LOC108636991
LOC108637003
LOC108637082
LOC108637165
LOC108637179
LOC108637259
LOC108637261
LOC108637285
LOC108637296
LOC108637363
LOC108637378
LOC108637379
LOC108637395
LOC108637602
LOC108637685
LOC108637790
LOC108637840
LOC108637841
LOC108637842
LOC108637882
LOC108637958
LOC108637965
LOC108637971
LOC108637992
LOC108637993
LOC108637999
LOC108638034
LOC108638036
LOC108638096
LOC108638227
LOC108638250
LOC108638412
LOC108638480
LOC108638545
LOC108638587
LOC108638597
LOXL4
LRRC15
LRRC39
LRRC3B
LRRIQ3
LRRTM1
LSAMP
LTB4R2
LUZP2
LY6G6D
LYG2
LYPD6
MAB21L1
MACROD2
MAEL
MAFA
MAL
MALRD1
MAMDC2
MAPK10
MAPK13
MAPK8IP1
MASTL
MATN1
MATN2
MCM10
MCM2
MCM4
MCM5
MCM8
MDFI
METRN
MEX3B
MFAP5
MFSD6L
MGST1
MIS18BP1
MKI67
MLC1
MLXIPL
MMP17
MPDZ
MPP3
MPV17L
MROH2B
MSMB
MT4
MTCP1
MTFP1
MTFR2
MTMR7
MUC20
MYBPC3
MYC
MYO3A
MYOZ3
MYRIP
MZB1
NAALADL1
NCAPG
NCAPG2
NCAPH
NDC1
NDNF
NECAB2
NECAB3
NEFH
NEFM
NEIL3
NEU2
NEUROD2
NEUROD6
NGB
NGF
NKAIN1
NKAIN3
NKD2
NLGN3
NLGN4X
NLRP12
NOCT
NOX1
NPC1L1
NPM3
NPW
NPY2R
NR2E1
NREP
NRG3
NRIP3
NT5C
NTRK3
NUDT1
NUF2
OIP5
OLFM1
OLR1
ORC1
OXTR
P2RX2
PACRG
PAK3
PCBP3
PCDH9
PCK2
PCLO
PCNX2
PCSK2
PCYT1B
PDE11A
PDK3
PDZK1IP1
PEBP4
PENK
PGR
PHGDH
PHLDA1
PHLDA2
PHOX2B
PI3
PIK3IP1
PKD2
PLB1
PLCE1
PLD5
PLEKHO1
PLP1
PLPPR5
PNLDC1
POC1A
PODXL2
POLE2
POMC
POSTN
POU2AF1
PPIF
PPP1R12A
PPP1R14C
PPP1R17
PRDM16
PRDM6
PRDX1
PRIM1
PRKCB
PRMT8
PROCR
PRR16
PRR18
PRRX2
PRSS23
PRSS33
PRUNE2
PSAT1
PSMC3IP
PSRC1
PTGES
PTH2R
PTPRN2
QPCT
RAB36
RAB3A
RAB3C
RACGAP1
RAD51
RBFOX1
RDH5
RDM1
RECQL4
REEP2
RERGL
RESP18
RGS18
RGS6
RGSL1
RHBDL1
RHBDL2
RHCG
RHEBL1
RHNO1
RIBC1
RIMBP2
RIMS2
RIPK3
ROBO2
ROPN1L
RPL22L1
RPP25
RTKN2
RTN1
RYR3
S100A8
SALL2
SATB1
SBK3
SBSN
SBSPON
SCARA5
SCD5
SCG3
SCG5
SCML4
SCN3B
SCN5A
SCNN1D
SCNN1G
SCUBE1
SDC2
SEMA3E
SERPINB12
SERPINF1
SERPINI1
SERTAD4
SEZ6L2
SFRP2
SGCB
SGCE
SGIP1
SGO1
SH2D4A
SH3GL3
SHANK1
SHC4
SHMT1
SI
SKA1
SKA3
SLAMF1
SLC13A2
SLC25A34
SLC27A2
SLC34A2
SLC35G2
SLC38A4
SLC39A4
SLC39A8
SLC44A5
SLC45A3
SLC6A2
SLC7A14
SLC7A5
SLC9A3
SLCO3A1
SLITRK2
SMC2
SMCO3
SMIM18
SNCB
SNTA1
SORCS1
SORCS2
SOX11
SPAG5
SPARC
SPARCL1
SPESP1
SPHKAP
SPINK1
SPINK9
SPOCK1
SPP1
SSC5D
SSTR1
ST6GAL1
STEAP1
STEAP2
STEAP4
STMN4
STS
STXBP1
STYXL1
SULF1
SULT1C2
SVOP
SYCP2L
SYN1
SYNE1
SYT13
SYT8
SYTL1
TACC3
TBX18
TCF19
TEKT1
TENM3
TEX14
TEX29
TFRC
THOC6
TIGIT
TLX2
TMEM121
TMEM132C
TMEM132E
TMEM176A
TMEM176B
TMEM196
TMEM82
TMEM97
TMOD2
TMOD4
TMPRSS3
TMPRSS5
TMPRSS6
TNC
TNFRSF13B
TNFRSF17
TNFRSF6B
TNFSF13
TNFSF18
TNNT1
TOPAZ1
TPBGL
TPO
TRAIP
TREML2
TRIM55
TRIM9
TRIP13
TRNAG-GCC_6
TRPM6
TRPS1
TTK
TUBAL3
TUBB4A
TUSC5
TXNDC16
TXNDC5
UCHL1
UCK2
UCN3
UMOD
UNC80
VEGFD
VPREB3
VSNL1
VSTM2A
VWC2
WFIKKN2
WIPF3
WNK3
WSCD2
XYLB
ZC3H12D
ZFR2
ZMAT1
ZNF469
ZWILCH
ZWINT

## Sheet: SB
44995
ACER2
ADAMTS4
ADGRE3
AGER
AJAP1
ALOX12B
ALS2CL
AMH
ANGPTL5
ANPEP
ANXA9
ARHGAP33
ATP6V0D2
AVPR2
B3GNT4
BAIAP2L2
BARX1
BATF2
BCR
BNIPL
BTG2
C1QB
C23H6orf10
C23H6orf52
C3AR1
C3H1orf228
C3H1orf94
CA7
CACNA1I
CAPN13
CASS4
CBX4
CBY3
CCDC116
CCDC181
CCDC39
CCDC7
CCER2
CCL22
CCR4
CCR8
CCT6B
CD300E
CD3E
CD40LG
CD5
CD6
CD74
CD8A
CD96
CDC42EP2
CDR2
CEACAM20
CFAP44
CFAP45
CH25H
CHI3L2
CLCA1
CLDN1
CLDN8
CLIC6
CNTD2
COL8A2
CPE
CPN1
CREM
CRLF1
CRYBA2
CST7
CXCL8
CXCR3
CXCR6
DCST2
DMRT1
DNAJB4
DOC2A
DUOX2
DUOXA1
DUOXA2
EDN1
EGR2
EIF4E1B
ELF5
ELOVL6
ELSPBP1
EPHB3
EVI2A
EXOC3L2
EYA4
FAM124B
FAM167A
FAM196A
FAM46A
FAM71E2
FCER1A
FCGBP
FCRL6
FER1L5
FGFR4
FLT4
FOLR2
FOSB
FOXA3
FREM1
FRMPD2
GABRD
GGCT
GPNMB
GPR141
GPR34
GRAP2
GRHL3
GRK1
GRM7
GSTM3
GZMM
HBEGF
HDAC10
HOXB6
HRH3
HSD17B2
IER2
IGF2
IGFBP3
INSIG1
IRS4
ITGAL
ITGB2
JUNB
KCNJ3
KCNK17
KCTD16
KISS1
KLF10
KREMEN2
KRT1
KRT9
LAPTM5
LAT
LDLRAD1
LIF
LOC102168354
LOC102168416
LOC102168573
LOC102168723
LOC102169635
LOC102169830
LOC102169897
LOC102170541
LOC102171034
LOC102171241
LOC102171344
LOC102171786
LOC102172100
LOC102172305
LOC102172431
LOC102173047
LOC102173111
LOC102173552
LOC102174170
LOC102174470
LOC102174856
LOC102175925
LOC102177258
LOC102177263
LOC102177798
LOC102178869
LOC102179628
LOC102179658
LOC102179822
LOC102180106
LOC102180271
LOC102180584
LOC102180664
LOC102180681
LOC102180967
LOC102181164
LOC102181771
LOC102182099
LOC102182115
LOC102182508
LOC102182589
LOC102183093
LOC102183503
LOC102183941
LOC102184183
LOC102184245
LOC102184749
LOC102185323
LOC102185617
LOC102185742
LOC102186205
LOC102186254
LOC102186642
LOC102187998
LOC102188201
LOC102188267
LOC102188365
LOC102188418
LOC102188713
LOC102188840
LOC102189356
LOC102189835
LOC102189985
LOC102190036
LOC102191088
LOC102191297
LOC102191761
LOC106502127
LOC106502172
LOC106502300
LOC106502805
LOC106502825
LOC106503053
LOC106503127
LOC106503297
LOC106503416
LOC106503490
LOC106503673
LOC106503759
LOC106503894
LOC106503915
LOC106503943
LOC106503977
LOC106503979
LOC108633231
LOC108633250
LOC108633265
LOC108633439
LOC108633462
LOC108633466
LOC108633544
LOC108633796
LOC108634022
LOC108634142
LOC108634220
LOC108634638
LOC108635280
LOC108635341
LOC108635472
LOC108635494
LOC108635823
LOC108635825
LOC108635826
LOC108635869
LOC108635918
LOC108636081
LOC108636084
LOC108636387
LOC108636401
LOC108636402
LOC108636535
LOC108636632
LOC108636725
LOC108636739
LOC108637009
LOC108637189
LOC108637283
LOC108637652
LOC108637762
LOC108637871
LOC108638041
LOC108638091
LOC108638194
LOC108638245
LOC108638249
LOC108638310
LOC108638495
LOC108638541
LOC108638596
LOC108638623
LOC108638630
LRAT
LRRN3
LRRTM4
MAFF
MAP3K7CL
MEI1
MIR145
MMP19
MMP28
MOCS1
MPPED2
MPZ
MSH5
MSX2
MT3
MVD
MYCBPAP
MYO1F
MYOT
N4BP3
NAIP
NAP1L2
NKG7
NOXO1
NPPC
NR4A2
NTNG2
OBSCN
OVOL1
PAK5
PDCD1
PDK4
PI16
PIGB
PIPOX
PITX2
PLBD1
PON1
PON3
POPDC3
POU2F2
PRF1
PRKCQ
PVRIG
RAB37
RAD1
RAD51AP2
RARRES1
RASAL3
RBP5
REPS2
RNASEL
RTN4RL2
S1PR2
SAPCD1
SCN8A
SCNN1A
SCX
SDCBP2
SFTPB
SH3KBP1
SIK1
SLAMF8
SLC13A1
SLC13A4
SLC14A2
SLC18A1
SLC19A3
SLC26A1
SLC28A2
SLC2A3
SLCO4A1
SMPDL3B
SNX31
SOX9
SPEF2
SPI1
SPN
SRGN
ST3GAL4
SUGCT
TFPT
THEG
THEMIS
THNSL1
TIFA
TIMD4
TMEM257
TMEM26
TMEM266
TMIGD2
TNFSF14
TNNT2
TP53I3
TPPP2
TREM2
TRIM47
TROAP
TRPM2
TRPV5
TRPV6
TTC12
UFSP1
VSIG4
WDPCP
WDR93
XCR1
ZBED3
ZG16
ZNF831

## Sheet: SA&SP
44989
45172
A4GALT
ABCG4
ACBD7
ADAMTSL1
ADAMTSL2
ADCYAP1
ADCYAP1R1
ADGRB1
ADGRB3
ADGRG3
AGMAT
AGPAT4
AGR3
AGXT
AHSG
AK4
AK5
AKAP12
AKAP6
ALK
AMIGO1
ANKRD23
ANKS1B
ANO3
AP3B2
APBA1
APLN
APLP1
ARHGAP11A
ARL5C
ARSG
ART3
ASPM
ATCAY
ATG9B
ATL1
ATP1A3
ATP1B2
ATP2B2
B3GALNT1
B3GALT1
B3GALT5
B3GNT6
BAG2
BCAN
BCO2
BEND5
BEST2
BEX4
BFSP1
BMP8B
BPIFB2
BRCA1
BRSK1
BRSK2
BTLA
BTNL2
BUB1B
BVES
C10H15orf59
C14H8orf34
C1H3orf70
C1QTNF3
C2
C20H5orf42
C21H14orf28
C2H1orf64
C3
C4BPA
C9
CA14
CACNA1B
CACNA1C
CACNA1D
CACNA2D1
CACNA2D3
CACNB2
CADM2
CADPS
CALD1
CALY
CAP2
CASQ1
CBLN2
CBX6
CCDC13
CCDC190
CCDC69
CCL19
CCNJL
CCR7
CCR9
CD180
CD4
CDC25C
CDCA7
CDH13
CDH2
CDH22
CDK1
CDRT1
CELF4
CENPL
CENPW
CFHR5
CFI
CFL2
CHGA
CHGB
CHI3L1
CHL1
CHRM2
CHRM4
CHRNA3
CHRNB4
CHST3
CIART
CILP
CILP2
CKAP2
CKB
CKS2
CLDN2
CLEC4E
CLMP
CMTM5
CNGA3
CNNM1
CNR1
CNTN2
CNTNAP2
CNTNAP4
CNTNAP5
COCH
COL11A1
COL2A1
COL9A2
COL9A3
CORO1C
CORO6
CPB2
CPLX1
CRABP1
CRMP1
CSTA
CTSO
CXCL10
CXCL14
DAAM2
DACT3
DCLK2
DCLK3
DDAH1
DDIAS
DEPDC1B
DES
DGKE
DGKG
DIRAS1
DIXDC1
DKK3
DLG2
DLGAP5
DMPK
DNAJB5
DNAJC22
DNAJC6
DNER
DOK5
DPP6
DPY19L2
DPYS
DPYSL5
DTL
DTNA
DUSP3
DYNC1I1
DYSF
E2F8
ECT2
EEF1A2
EFCC1
EFNA3
EFR3B
ELAVL3
ELAVL4
ELFN1
ELMOD1
ELOVL4
EMILIN3
EML1
ENAH
ENOX1
ENPEP
ENTPD3
EPB41L3
EPM2A
ERCC6L
ERICH3
ESCO2
EXO1
EXTL2
FADS3
FAIM2
FAM129A
FAM131B
FAM163A
FAM178B
FAM181B
FAM212B
FAM216B
FAM43B
FAM69B
FAM84A
FAT3
FBXL22
FBXO16
FBXO30
FCRLA
FERMT2
FGF1
FGF5
FHOD3
FLNA
FMN2
FNDC1
FNDC5
FNDC9
FREM2
FRMD5
FRRS1
FRRS1L
FRZB
FSTL5
FXYD7
FZD8
GABRA1
GABRA5
GABRB2
GABRB3
GAL3ST4
GALNT16
GALNT9
GAP43
GAS1
GCNT3
GCNT7
GDF11
GDNF
GEM
GFAP
GFRA1
GJD2
GLRB
GNAO1
GNG3
GOLGA7B
GPAT3
GPR173
GPR37
GPR37L1
GPR75
GPRIN3
GRB14
GRIA1
GRID1
GTF2A1L
GUCY1A3
GUCY1B3
GYG1
HACD1
HAND1
HAND2
HAP1
HAS1
HCN1
HENMT1
HEPACAM
HHATL
HLX
HMGB2
HOMER1
HOXB2
HOXB3
HOXB5
HOXC4
HOXC6
HOXC8
HOXD11
HOXD13
HS3ST5
HSPA6
HSPB2
HSPB3
HSPB6
HSPB8
HTR1B
IL17A
IL17RD
IL2RA
INA
INPP5A
IQSEC3
ISL2
ISM1
ITGA1
ITGA7
ITGB1BP2
JPH4
KCNA5
KCNC2
KCND2
KCNG2
KCNH2
KCNIP4
KCNK12
KCNK3
KCNMA1
KCNMB1
KCNN2
KCNN3
KCNQ2
KCNQ3
KCNQ4
KCNT2
KCTD7
KERA
KHDRBS3
KIAA0101
KIAA0319
KIAA0895
KIAA1456
KIAA1462
KIF11
KIF18A
KIF1A
KIF20A
KIF23
KIF2C
KIF4A
KIF5A
KIT
KITLG
KLHL23
KLHL31
KLHL33
KLHL38
KLHL40
KNL1
L1CAM
LBP
LDB3
LDOC1
LECT1
LGI4
LGR6
LIMS2
LINGO1
LIX1
LMNB1
LMO3
LMOD1
LOC100860781
LOC102168248
LOC102168295
LOC102168308
LOC102168343
LOC102168428
LOC102168532
LOC102168798
LOC102168903
LOC102169313
LOC102169730
LOC102170729
LOC102171110
LOC102171119
LOC102171192
LOC102171231
LOC102171283
LOC102171502
LOC102171583
LOC102171721
LOC102171788
LOC102172205
LOC102172488
LOC102172697
LOC102174188
LOC102174373
LOC102175041
LOC102175286
LOC102175670
LOC102175702
LOC102176524
LOC102176897
LOC102176909
LOC102177088
LOC102177581
LOC102178921
LOC102178953
LOC102179575
LOC102179617
LOC102180424
LOC102180443
LOC102180704
LOC102180828
LOC102181163
LOC102181202
LOC102181582
LOC102181650
LOC102183280
LOC102183687
LOC102184553
LOC102184716
LOC102186478
LOC102186539
LOC102186926
LOC102187109
LOC102187452
LOC102188608
LOC102188837
LOC102189282
LOC102189495
LOC102190854
LOC102190950
LOC102190981
LOC102191280
LOC106502027
LOC106502033
LOC106502096
LOC106502244
LOC106502323
LOC106502463
LOC106502490
LOC106502578
LOC106502635
LOC106502883
LOC106502934
LOC106503287
LOC106503532
LOC108633224
LOC108633253
LOC108633261
LOC108633266
LOC108633335
LOC108633356
LOC108633371
LOC108633413
LOC108633791
LOC108633924
LOC108634094
LOC108634337
LOC108634948
LOC108635102
LOC108635273
LOC108635998
LOC108636006
LOC108637519
LOC108637520
LOC108637897
LOC108638117
LOC108638198
LOC108638256
LPL
LRFN5
LRRC10B
LRRC14B
LRRC2
LRRC4B
LRRC72
LRRN1
LRRTM3
LTA
LTB
LYNX1
LYZL6
LZTS1
MAB21L2
MACC1
MAGI2
MAP1A
MAP2
MAP6
MAP7D1
MAP7D2
MCUB
ME3
MEIS2
MELK
MIS18A
MKX
MLLT11
MMD
MMP7
MOXD1
MREG
MRGPRF
MROH5
MRVI1
MSLN
MSRB3
MTCL1
MTUS2
MUC15
MUC2
MUM1L1
MYH11
MYL9
MYLK
MYO15A
MYO18B
MYOCD
MYT1L
NACAD
NACC2
NALCN
NAT8L
NCAM1
NCAM2
NCR1
NCS1
NDC80
NDRG4
NEFL
NEK2
NELL1
NES
NEXN
NFASC
NGFR
NKD1
NKX3-2
NLGN2
NLRP6
NMRK2
NMU
NOS1
NPTXR
NRCAM
NRP2
NRSN1
NRXN2
NTRK2
NUSAP1
NYAP1
ODC1
OGDHL
OGN
OMG
OPALIN
OPCML
OTOGL
OVN
P2RX7
P3H2
PALLD
PARPBP
PBK
PCP4
PCP4L1
PDE10A
PDE5A
PDE6B
PDE6G
PDLIM3
PDLIM7
PDZRN4
PEG10
PFN2
PGM5
PHACTR3
PHF21B
PHF24
PHKG1
PHOX2A
PHYHIPL
PIANP
PLA2G2C
PLCD4
PLLP
PLN
PLPP7
PLPPR4
PNCK
PNMAL2
POU3F3
PPFIA2
PPM1E
PPP1R12B
PPP1R12C
PPP1R3A
PPP1R3C
PRC1
PRDM8
PRIMA1
PRKG1
PRKRA
PRPH
PRR11
PRRG3
PRSS36
PRSS56
PSD
PTGES3L
PTGFR
PTGIS
PTPDC1
PTPRS
PTPRT
PTPRZ1
PTX3
PYGM
RAB6B
RAB9B
RAD51AP1
RALYL
RAMP1
RASGRF1
RASSF9
RBM24
RBPJL
RBPMS2
RD3L
REEP1
REG4
RERG
RET
RGMA
RGS7
RGS9BP
RHOQ
RIMS1
RIMS3
RIMS4
RINL
RLBP1
RPRML
RRM2
RTN4RL1
RUNDC3A
RYR2
S100B
S1PR3
SAMD4A
SCD
SCG2
SCN11A
SCN3A
SCN7A
SCN9A
SDPR
SEMA3A
SEMA3C
SERPINA5
SETD7
SEZ6
SEZ6L
SGCD
SH3BGR
SH3RF3
SH3TC2
SHCBP1
SLC10A4
SLC18A3
SLC22A17
SLC24A3
SLC25A4
SLC26A6
SLC35D3
SLC35F1
SLC4A3
SLC5A1
SLC6A14
SLC6A15
SLC8A1
SLC8A3
SLFN11
SLIT2
SLITRK5
SLMAP
SMPX
SMTN
SNAP25
SNAP91
SNCA
SOGA3
SORBS1
SORCS3
SOX10
SOX21
SPATA6L
SPEG
SRCIN1
SRGAP3
SRL
SRRM3
STUM
STX1B
SULT4A1
SUSD4
SV2A
SV2B
SVIL
SYN3
SYNC
SYNDIG1
SYNGR3
SYNM
SYNPO2
SYNPR
SYP
SYT1
SYT11
SYT12
SYT4
TACR3
TAGLN
TBX3
TCF15
TENM1
TFF2
TGFB1I1
TGFB3
THEM5
THSD7A
TK1
TLL2
TM4SF4
TM6SF1
TMEFF2
TMEM108
TMEM130
TMEM151A
TMEM151B
TMEM158
TMEM179
TMEM229A
TMEM35A
TMEM38A
TMEM47
TMEM59L
TMEM63C
TMEM8B
TMTC1
TNFRSF19
TNS1
TOP2A
TPBG
TPH2
TPM1
TPM2
TPX2
TRAM1L1
TREH
TRIM65
TRNP1
TRPC6
TSKS
TSPAN18
TTC9
TTLL10
TUBB6
UNC5D
UPK3A
USP13
VAT1L
VIP
VIT
VOPP1
VSTM2L
VWA2
WDR17
XIRP2
XKR4
ZDHHC2
ZEB1
ZFHX4
ZNF365
ZNF385D
ZNF503
ZNF584
ZP2
ZYX

## Sheet: SA&SB
ACTA1
ACTN2
C1QL2
CA10
CAPSL
CLCN4
EDNRB
ELOVL7
FOS
GAS2L2
GHRHR
GSC
HAPLN3
INPP5J
IYD
KBTBD12
LOC102172104
LOC102178093
LOC102178941
LOC102179160
LOC102180215
LOC102182683
LOC102184901
LOC102185492
LOC102186681
LOC106502861
LOC106503306
LOC108633178
LOC108633228
LOC108633303
LOC108635046
LOC108635164
LOC108635189
LOC108635363
LOC108635399
LOC108635857
LOC108636955
LOC108637372
LOC108637883
LOC108637985
LOC108638051
MB
MUC5AC
NEUROD1
RFX6
RGS8
RPA4
SIGLEC15
SYNGAP1
TGM3
TMC3
TMEM132B

## Sheet: SB&SP
ACADSB
ADRA1A
ANK1
APLNR
ARHGEF39
ART4
ASB4
ASGR1
AURKB
BTBD17
BUB1
C27H4orf47
CCDC102B
CD164L2
CD19
CDCA3
CENPT
CHRM1
CHRND
COL4A3
CREB3L3
CSMD1
CXCL13
DMRTA1
EGR1
EGR3
ELAVL2
ETV4
F10
F2RL2
FABP3
FAM169B
FGG
FOSL1
GABRA2
GDF5
GEN1
HBBC
IGSF10
IGSF9B
KANK4
KIF22
KNTC1
LOC100860813
LOC100861279
LOC102168905
LOC102169149
LOC102169471
LOC102170538
LOC102171003
LOC102172331
LOC102172669
LOC102175459
LOC102175598
LOC102176514
LOC102176530
LOC102177708
LOC102180713
LOC102182573
LOC102183000
LOC102183317
LOC102184701
LOC102185698
LOC102186937
LOC102187127
LOC102187635
LOC102189032
LOC106503415
LOC106503492
LOC106503655
LOC106503912
LOC108633258
LOC108633551
LOC108634002
LOC108634358
LOC108634808
LOC108634965
LOC108635091
LOC108635172
LOC108635380
LOC108635386
LOC108635833
LOC108635837
LOC108636386
LOC108637258
LOC108637394
LOC108637766
LOC108637984
LOC108638639
MATN4
MFSD2A
MMP9
MYBL2
NOXRED1
NPR3
NPY1R
NR4A1
OLFM4
OSCAR
OTOR
PLK4
PNOC
PRKCG
PROP1
PSCA
PTTG1
RAD54L
RFLNA
RSPO1
SCRN3
SFN
SGTB
SHISA8
SLC16A11
SLC1A7
SLC22A16
SLC5A9
SLFNL1
SMYD1
TEX13B
TLR8
TNFRSF13C
TNR
UNC79
YBX2

## Sheet: SA&SB&SP
ACTL8
ADCY2
ANKRD34A
ANOS1
ASB10
ASCL1
ASCL2
ATP2B3
AURKA
BIK
BIRC5
C5H12orf60
CACNG4
CAMK2B
CAV3
CCL20
CCNB2
CCNF
CD22
CD79B
CDCA8
CENPA
CFAP46
CFP
CHRDL2
CLEC2L
CP
CRISP3
CTNNA3
CXCR5
DIAPH3
EMB
EVX2
F5
FABP6
FAM64A
FANCD2
FBXO5
GALNT5
GJC3
GP2
GRIK4
HCN4
HES6
HJURP
HOXD10
HOXD12
HSPB7
IGFN1
IL17B
IL17REL
IL6
IQGAP3
ISLR2
JPH2
KCNJ10
KCNJ14
KCNK7
KIF14
KLHL7
KRT7
LGALS7
LGR5
LOC102169204
LOC102171142
LOC102171357
LOC102171764
LOC102172427
LOC102173052
LOC102173406
LOC102173702
LOC102174166
LOC102175315
LOC102180339
LOC102185739
LOC102186952
LOC102187233
LOC102187863
LOC102188339
LOC102189740
LOC102191455
LOC106501774
LOC106503672
LOC106503728
LOC106503871
LOC108634145
LOC108634949
LOC108637373
LOC108637411
LOC108637412
LOC108638496
LOC108638497
LPO
LRRC3
LRRC4
MGAT5B
MME
MND1
MNX1
MS4A1
MXD3
MYOM2
NCMAP
NEUROG3
NPY
PADI6
PALD1
PHOSPHO1
PLA2G2F
PLIN4
PNLIPRP2
POPDC2
PRSS22
RDH12
RGS17
RIPPLY1
RNF32
SCRG1
SIAH3
SLC2A4
SLC5A7
SLC6A17
SLC6A19
SPC24
SPTB
TAAR1
TAC1
TNFSF11
TPD52L1
TRPM8
UBE2C
UHRF1
WDR72
WFDC5
ZAR1
ZNF296
